# Supplementary material for: Thresholds for spring freeze: measuring risk to improve predictions in a warming world
Source: New Phytol. 2025 Aug 7;248(2):563–75. doi: 10.1111/nph.70453 (PMC12445811; doi:10.1111/nph.70453)
Supplement: Supplementary file 2 — Table S1 Reported thresholds used to characterize spring freeze risk. Table S2 Parameter estimates from subsets of the full dataset, grouped by different factors. Please note: Wiley is not responsible for the content or functionality of any Supporting Information supplied by the authors. Any queries (other than missing material) should be directed to the New Phytologist Central Office. [file NPH-248-563-s002.xlsx]

## Sheet: Title Sheet
New Phytologist Supporting Information
Article title: Thresholds for spring freeze: measuring risk to improve predictions in a warming world
Authors: Erica Kirchhof, Francisco Campos-Arguedas, Nadia Soledad Arias, Al P. Kovaleski
Article acceptance date: 14 July 2025
Table S1: Reported thresholds used to characterize spring freeze risk. In total, 369 thresholds from 53 different studies were utilized in this analysis.

## Sheet: Table S1
Paper_ID	Species	Genotype	Crop_Group	Habit	Growth_form	Functional_Group	Phenological_Stage	Rescaled_BBCH	BBCH_description	Tissue_type	Koeppen_Climate_Zone	First_Author_Location	Corresponding_Author_Location	Study_Location	Continent	Study_Scale	Min_Threshold_Used	Max_Threshold_Used	Average_Threshold_Used	Threshold_Type	Paper_Type	Paper_Title	Reference
1	Vaccinium myrtillus	None	Fruit crop	Deciduous	Bushy berry fruits	Unclassified	Bud break	7	Beginning of vegetative bud break: first green leaf tips visible	V	Dfc	Finland	Finland	Kuusamo, Finland	EU	Local	-7	-7	-7	Empirical	Experimental	Recovery of the bilberry (Vaccinium myrtillus L.) from artificial spring and summer frost	Tolvanen, A. 1997. Recovery of the bilberry (Vaccinium myrtillus L.) from artificial spring and summer frost. Plant Ecology 130: 35-39.
1	Vaccinium myrtillus	None	Fruit crop	Deciduous	Bushy berry fruits	Unclassified	Flowering	65	Full flowering: at least 50% of the flowers are open	R	Dfc	Finland	Finland	Kuusamo, Finland	EU	Local	-3	-3	-3	Empirical	Experimental	Recovery of the bilberry (Vaccinium myrtillus L.) from artificial spring and summer frost	Tolvanen, A. 1997. Recovery of the bilberry (Vaccinium myrtillus L.) from artificial spring and summer frost. Plant Ecology 130: 35-39.
2	Vitis vinifera	Siegrebbe, Madeleine Angevine	Fruit crop	Deciduous	Bushy berry fruits	Unclassified	DS0	0	Dormancy: winter buds pointed to rounded, light or dark brown according to cultivar; bud scales more or less closed according to cultivar	V	Cfb	UK	UK	Devon,UK	EU	Local	-3	-3	-3	Empirical	Experimental	An investigation of the frost hardiness of grapevine (Vitis vinifera) during bud break	Fuller, M. P., & Telli, G. 2008. An investigation of the frost hardiness of grapevine (Vitis vinifera) during bud break. Annals of Applied Biology 135(3): 589-595.
2	Vitis vinifera	Siegrebbe, Madeleine Angevine	Fruit crop	Deciduous	Bushy berry fruits	Unclassified	DS1	1	Beginning of bud swelling: buds begin to expand inside the bud scales	V	Cfb	UK	UK	Devon,UK	EU	Local	-3	-3	-3	Empirical	Experimental	An investigation of the frost hardiness of grapevine (Vitis vinifera) during bud break	Fuller, M. P., & Telli, G. 2008. An investigation of the frost hardiness of grapevine (Vitis vinifera) during bud break. Annals of Applied Biology 135(3): 589-595.
2	Vitis vinifera	Siegrebbe, Madeleine Angevine	Fruit crop	Deciduous	Bushy berry fruits	Unclassified	DS2	3	End of bud swelling: buds swollen, but not green	V	Cfb	UK	UK	Devon,UK	EU	Local	-3	-3	-3	Empirical	Experimental	An investigation of the frost hardiness of grapevine (Vitis vinifera) during bud break	Fuller, M. P., & Telli, G. 2008. An investigation of the frost hardiness of grapevine (Vitis vinifera) during bud break. Annals of Applied Biology 135(3): 589-595.
2	Vitis vinifera	Siegrebbe, Madeleine Angevine	Fruit crop	Deciduous	Bushy berry fruits	Unclassified	DS3	5	“Wool stage”: brown wool clearly visible	V	Cfb	UK	UK	Devon,UK	EU	Local	0	0	0	Empirical	Experimental	An investigation of the frost hardiness of grapevine (Vitis vinifera) during bud break	Fuller, M. P., & Telli, G. 2008. An investigation of the frost hardiness of grapevine (Vitis vinifera) during bud break. Annals of Applied Biology 135(3): 589-595.
2	Vitis vinifera	Siegrebbe, Madeleine Angevine	Fruit crop	Deciduous	Bushy berry fruits	Unclassified	DS4	7	Beginning of bud burst: green shoot tips just visible	V	Cfb	UK	UK	Devon,UK	EU	Local	0	0	0	Empirical	Experimental	An investigation of the frost hardiness of grapevine (Vitis vinifera) during bud break	Fuller, M. P., & Telli, G. 2008. An investigation of the frost hardiness of grapevine (Vitis vinifera) during bud break. Annals of Applied Biology 135(3): 589-595.
2	Vitis vinifera	Siegrebbe, Madeleine Angevine	Fruit crop	Deciduous	Bushy berry fruits	Unclassified	DS5	8	Bud burst: green shoot tips clearly visible	V	Cfb	UK	UK	Devon,UK	EU	Local	0	0	0	Empirical	Experimental	An investigation of the frost hardiness of grapevine (Vitis vinifera) during bud break	Fuller, M. P., & Telli, G. 2008. An investigation of the frost hardiness of grapevine (Vitis vinifera) during bud break. Annals of Applied Biology 135(3): 589-595.
3	Vaccinium corymbosum	Patriot	Fruit crop	Deciduous	Bushy berry fruits	Unclassified	6.5	69	End of flowering (petal fall): nearly all petals are fallen, green fruits become visible	R	Dfb	Changchun, China	Warsaw, Poland	Blonie, Poland	EU	Local	-6	-6	-6	Empirical	Observational	Comparison of spring frost tolerance among different highbush blueberry (Vaccinium corymbosum L.) cultivars	Lin, W., & Pliszka, K. 2003. Comparison of spring frost tolerance among different highbush blueberry (Vaccinium corymbosum L.) cultivars. Acta Hortic. 626: 329-333.
3	Vaccinium corymbosum	Darrow	Fruit crop	Deciduous	Bushy berry fruits	Unclassified	5.9	63	About 30% of the flowers are open	R	Dfb	Changchun, China	Warsaw, Poland	Blonie, Poland	EU	Local	-6	-6	-6	Empirical	Observational	Comparison of spring frost tolerance among different highbush blueberry (Vaccinium corymbosum L.) cultivars	Lin, W., & Pliszka, K. 2003. Comparison of spring frost tolerance among different highbush blueberry (Vaccinium corymbosum L.) cultivars. Acta Hortic. 626: 329-333.
3	Vaccinium corymbosum	Earliblue	Fruit crop	Deciduous	Bushy berry fruits	Unclassified	6	65	Full flowering: at least 50% of the flowers are open	R	Dfb	Changchun, China	Warsaw, Poland	Blonie, Poland	EU	Local	-6	-6	-6	Empirical	Observational	Comparison of spring frost tolerance among different highbush blueberry (Vaccinium corymbosum L.) cultivars	Lin, W., & Pliszka, K. 2003. Comparison of spring frost tolerance among different highbush blueberry (Vaccinium corymbosum L.) cultivars. Acta Hortic. 626: 329-333.
3	Vaccinium corymbosum	Bluecrop	Fruit crop	Deciduous	Bushy berry fruits	Unclassified	5	56	Single flower buds separating (still closed), sepals slightly open	R	Dfb	Changchun, China	Warsaw, Poland	Blonie, Poland	EU	Local	-6	-6	-6	Empirical	Observational	Comparison of spring frost tolerance among different highbush blueberry (Vaccinium corymbosum L.) cultivars	Lin, W., & Pliszka, K. 2003. Comparison of spring frost tolerance among different highbush blueberry (Vaccinium corymbosum L.) cultivars. Acta Hortic. 626: 329-333.
3	Vaccinium corymbosum	Berkeley	Fruit crop	Deciduous	Bushy berry fruits	Unclassified	5.7	63	About 30% of the flowers are open	R	Dfb	Changchun, China	Warsaw, Poland	Blonie, Poland	EU	Local	-6	-6	-6	Empirical	Observational	Comparison of spring frost tolerance among different highbush blueberry (Vaccinium corymbosum L.) cultivars	Lin, W., & Pliszka, K. 2003. Comparison of spring frost tolerance among different highbush blueberry (Vaccinium corymbosum L.) cultivars. Acta Hortic. 626: 329-333.
3	Vaccinium corymbosum	Blueray	Fruit crop	Deciduous	Bushy berry fruits	Unclassified	5	56	Single flower buds separating (still closed), sepals slightly open	R	Dfb	Changchun, China	Warsaw, Poland	Blonie, Poland	EU	Local	-6	-6	-6	Empirical	Observational	Comparison of spring frost tolerance among different highbush blueberry (Vaccinium corymbosum L.) cultivars	Lin, W., & Pliszka, K. 2003. Comparison of spring frost tolerance among different highbush blueberry (Vaccinium corymbosum L.) cultivars. Acta Hortic. 626: 329-333.
3	Vaccinium corymbosum	Spartan	Fruit crop	Deciduous	Bushy berry fruits	Unclassified	5.5	60	Beginning of flowering: first flowers are open	R	Dfb	Changchun, China	Warsaw, Poland	Blonie, Poland	EU	Local	-6	-6	-6	Empirical	Observational	Comparison of spring frost tolerance among different highbush blueberry (Vaccinium corymbosum L.) cultivars	Lin, W., & Pliszka, K. 2003. Comparison of spring frost tolerance among different highbush blueberry (Vaccinium corymbosum L.) cultivars. Acta Hortic. 626: 329-333.
3	Vaccinium corymbosum	Lateblue	Fruit crop	Deciduous	Bushy berry fruits	Unclassified	3.5	7	Beginning of vegetative bud break: first green leaf tips visible	V	Dfb	Changchun, China	Warsaw, Poland	Blonie, Poland	EU	Local	-6	-6	-6	Empirical	Observational	Comparison of spring frost tolerance among different highbush blueberry (Vaccinium corymbosum L.) cultivars	Lin, W., & Pliszka, K. 2003. Comparison of spring frost tolerance among different highbush blueberry (Vaccinium corymbosum L.) cultivars. Acta Hortic. 626: 329-333.
4	Vaccinium angustifolium	clone 1-3	Fruit crop	Deciduous	Bushy berry fruits	Unclassified	No mention of specific stage, likely pre-budbreak	0	Dormancy: leaf buds and flower buds are tightly closed	V	Dfb	Orono, ME, US	Orono, ME, US	Ellsworth, ME, US	AN	Local	-2	-2	-2	Empirical	Experimental	Seasonal variation in low-temperature tolerance of Vaccinium angustifolium Ait.	Cappiello, P. E., & Dunham, S. W. 1994. Seasonal variation in low-temperature tolerance of Vaccinium angustifolium Ait. HortScience 29(4): 302-304
4	Vaccinium angustifolium	clone 4, 5,7	Fruit crop	Deciduous	Bushy berry fruits	Unclassified	No mention of specific stage, likely pre-budbreak	0	Dormancy: leaf buds and flower buds are tightly closed	V	Dfb	Orono, ME, US	Orono, ME, US	Ellsworth, ME, US	AN	Local	-5	-5	-5	Empirical	Experimental	Seasonal variation in low-temperature tolerance of Vaccinium angustifolium Ait.	Cappiello, P. E., & Dunham, S. W. 1994. Seasonal variation in low-temperature tolerance of Vaccinium angustifolium Ait. HortScience 29(4): 302-305
4	Vaccinium angustifolium	clone 6	Fruit crop	Deciduous	Bushy berry fruits	Unclassified	No mention of specific stage, likely pre-budbreak	0	Dormancy: leaf buds and flower buds are tightly closed	V	Dfb	Orono, ME, US	Orono, ME, US	Ellsworth, ME, US	AN	Local	-15	-15	-15	Empirical	Experimental	Seasonal variation in low-temperature tolerance of Vaccinium angustifolium Ait.	Cappiello, P. E., & Dunham, S. W. 1994. Seasonal variation in low-temperature tolerance of Vaccinium angustifolium Ait. HortScience 29(4): 302-306
5	Vaccinium ashei	Delite, Woodard, Southland, Climax, Tifblue	Fruit crop	Deciduous	Bushy berry fruits	Unclassified	4	55	Green bud stage: first flower buds visible, tight flower cluster, flower buds are still closed	R	Cfa	Poplarville, MS, US	None	Poplarville, MS, US	AN	Local	-2	-2	-2	Empirical	Observational	Variability among Rabbiteye blueberry cultivars for tolerance of flowers to frost	Gupton, C. L. 1983. Variability among Rabbiteye blueberry cultivars for tolerance of flowers to frost. HortScience 18(5): 713-714.
5	Vaccinium ashei	Delite, Woodard, Southland, Climax, Tifblue	Fruit crop	Deciduous	Bushy berry fruits	Unclassified	5	56	Single flower buds separating (still closed), sepals slightly open	R	Cfa	Poplarville, MS, US	None	Poplarville, MS, US	AN	Local	-2	-2	-2	Empirical	Observational	Variability among Rabbiteye blueberry cultivars for tolerance of flowers to frost	Gupton, C. L. 1983. Variability among Rabbiteye blueberry cultivars for tolerance of flowers to frost. HortScience 18(5): 713-714.
5	Vaccinium ashei	Delite, Woodard, Southland, Climax, Tifblue	Fruit crop	Deciduous	Bushy berry fruits	Unclassified	6	65	Full flowering: at least 50% of the flowers are open	R	Cfa	Poplarville, MS, US	None	Poplarville, MS, US	AN	Local	-2	-2	-2	Empirical	Observational	Variability among Rabbiteye blueberry cultivars for tolerance of flowers to frost	Gupton, C. L. 1983. Variability among Rabbiteye blueberry cultivars for tolerance of flowers to frost. HortScience 18(5): 713-714.
5	Vaccinium ashei	Delite, Woodard, Southland, Climax, Tifblue	Fruit crop	Deciduous	Bushy berry fruits	Unclassified	7	69	End of flowering (petal fall): nearly all petals are fallen, green fruits become visible	R	Cfa	Poplarville, MS, US	None	Poplarville, MS, US	AN	Local	-2	-2	-2	Empirical	Observational	Variability among Rabbiteye blueberry cultivars for tolerance of flowers to frost	Gupton, C. L. 1983. Variability among Rabbiteye blueberry cultivars for tolerance of flowers to frost. HortScience 18(5): 713-714.
6	Vaccinium corymbosum	Bluecrop, Elliot, Hannah's Choice, Murphy, Weymouth	Fruit crop	Deciduous	Bushy berry fruits	Unclassified	5	56	Single flower buds separating (still closed), sepals slightly open	R	Cfa	Beltsville, MD, US	Beltsville, MD, US	Kearneysville, WV, US, Beltsville, MD, US	AN	Local	-8.48	-2.05	-5.265	Empirical	Experimental	Variation among highbush blueberry cultivars for frost tolerance of open flowers	Rowland, L. J., Ogden, E. L., Takeda, F., Glenn, D. M., Ehlenfeldt, M. K., & Vinyard, B. T. 2013. Variation among highbush blueberry cultivars for frost tolerance of open flowers. HortScience 48(6): 692-695.
6	Vaccinium corymbosum	Bluecrop, Elliot, Hannah's Choice, Murphy, Weymouth	Fruit crop	Deciduous	Bushy berry fruits	Unclassified	6	65	Full flowering: at least 50% of the flowers are open	R	Cfa	Beltsville, MD, US	Beltsville, MD, US	Kearneysville, WV, US, Beltsville, MD, US	AN	Local	-8.48	-2.05	-5.265	Empirical	Experimental	Variation among highbush blueberry cultivars for frost tolerance of open flowers	Rowland, L. J., Ogden, E. L., Takeda, F., Glenn, D. M., Ehlenfeldt, M. K., & Vinyard, B. T. 2013. Variation among highbush blueberry cultivars for frost tolerance of open flowers. HortScience 48(6): 692-695.
7	Malus x domestica	Artemisz, Cordelia, Florina, Golden Reinders, Hesztia, Idared, Karneol, Prima, Rosmerta, Schnitzer Gala	Fruit crop	Deciduous	Fruit tree	Unclassified	Red bud stage	57	Pink bud stage: flower petals elongating; sepals slightly open; petals just visible	R	Cfb	Budapest, Hungary	Budapest, Hungary	Gödöllo, Hungary	EU	Local	-5.74	-3.86	-4.8	Empirical	Experimental	Frost hardiness of apple (Malus x domestica) flowers in different phenological phases	Szalay, L., György, Z., & Tóth, M. 2019. Frost hardiness of apple (Malus x domestica) flowers in different phenological phases. Scientia Horticulturae 253: 309-315.
7	Malus x domestica	Artemisz, Cordelia, Florina, Golden Reinders, Hesztia, Idared, Karneol, Prima, Rosmerta, Schnitzer Gala	Fruit crop	Deciduous	Fruit tree	Unclassified	Balloon stage	59	Most flowers with petals forming a hollow ball	R	Cfb	Budapest, Hungary	Budapest, Hungary	Gödöllo, Hungary	EU	Local	-5.3	-3.4	-4.35	Empirical	Experimental	Frost hardiness of apple (Malus x domestica) flowers in different phenological phases	Szalay, L., György, Z., & Tóth, M. 2019. Frost hardiness of apple (Malus x domestica) flowers in different phenological phases. Scientia Horticulturae 253: 309-315.
7	Malus x domestica	Artemisz, Cordelia, Florina, Golden Reinders, Hesztia, Idared, Karneol, Prima, Rosmerta, Schnitzer Gala	Fruit crop	Deciduous	Fruit tree	Unclassified	Start of blooming	61	Beginning of flowering: about 10% of flowers open	R	Cfb	Budapest, Hungary	Budapest, Hungary	Gödöllo, Hungary	EU	Local	-4.66	-3	-3.83	Empirical	Experimental	Frost hardiness of apple (Malus x domestica) flowers in different phenological phases	Szalay, L., György, Z., & Tóth, M. 2019. Frost hardiness of apple (Malus x domestica) flowers in different phenological phases. Scientia Horticulturae 253: 309-315.
7	Malus x domestica	Artemisz, Cordelia, Florina, Golden Reinders, Hesztia, Idared, Karneol, Prima, Rosmerta, Schnitzer Gala	Fruit crop	Deciduous	Fruit tree	Unclassified	Full bloom	65	Full flowering: at least 50% of flowers open, first petals falling	R	Cfb	Budapest, Hungary	Budapest, Hungary	Gödöllo, Hungary	EU	Local	-4.25	-2.46	-3.355	Empirical	Experimental	Frost hardiness of apple (Malus x domestica) flowers in different phenological phases	Szalay, L., György, Z., & Tóth, M. 2019. Frost hardiness of apple (Malus x domestica) flowers in different phenological phases. Scientia Horticulturae 253: 309-315.
7	Malus x domestica	Artemisz, Cordelia, Florina, Golden Reinders, Hesztia, Idared, Karneol, Prima, Rosmerta, Schnitzer Gala	Fruit crop	Deciduous	Fruit tree	Unclassified	End of blooming	69	End of flowering: all petals fallen	R	Cfb	Budapest, Hungary	Budapest, Hungary	Gödöllo, Hungary	EU	Local	-4.06	-2.21	-3.135	Empirical	Experimental	Frost hardiness of apple (Malus x domestica) flowers in different phenological phases	Szalay, L., György, Z., & Tóth, M. 2019. Frost hardiness of apple (Malus x domestica) flowers in different phenological phases. Scientia Horticulturae 253: 309-315.
8	Malus x domestica	Fuji	Fruit crop	Deciduous	Fruit tree	Unclassified	Stages based on classification from Chapman and Catlin (1976)	0	Dormancy: leaf buds and the thicker inflorescence buds closed and covered by dark brown scales	V	Csb	Prosser, WA, US	Prosser, WA, US	Yakima Valley, WA, US	AN	Local	-9.3	-6.26	-7.78	Empirical	Experimental	Freezng tolerance of apple flower buds	Salazar-Gutiéerrez, M. R., Chaves, B., & Hoogenboom, G. 2016. Freezing tolerance of apple flower buds. Scientia Horticulturae 198: 344-351.
8	Malus x domestica	Gala	Fruit crop	Deciduous	Fruit tree	Unclassified	Stages based on classification from Chapman and Catlin (1976)	0	Dormancy: leaf buds and the thicker inflorescence buds closed and covered by dark brown scales	V	Csb	Prosser, WA, US	Prosser, WA, US	Yakima Valley, WA, US	AN	Local	-9.32	-6.69	-8.005	Empirical	Experimental	Freezng tolerance of apple flower buds	Salazar-Gutiéerrez, M. R., Chaves, B., & Hoogenboom, G. 2016. Freezing tolerance of apple flower buds. Scientia Horticulturae 198: 344-351.
8	Malus x domestica	Red Delicious	Fruit crop	Deciduous	Fruit tree	Unclassified	Stages based on classification from Chapman and Catlin (1976)	0	Dormancy: leaf buds and the thicker inflorescence buds closed and covered by dark brown scales	V	Csb	Prosser, WA, US	Prosser, WA, US	Yakima Valley, WA, US	AN	Local	-9.75	-6.99	-8.37	Empirical	Experimental	Freezng tolerance of apple flower buds	Salazar-Gutiéerrez, M. R., Chaves, B., & Hoogenboom, G. 2016. Freezing tolerance of apple flower buds. Scientia Horticulturae 198: 344-351.
9	Prunus avium	Summit	Fruit crop	Deciduous	Fruit tree	Unclassified	Side Green	51	Inflorescence buds swelling	R	Cfb	Berlin, Germany	Berlin, Germany	Berlin-Dahlem, Germany	EU	Local	-4.4	-2.4	-3.4	Empirical	Experimental	Spring frost vulnerability of sweet cherries under controlled conditions	Matzneller, P., Götz, K. P., & Chmielewski, F. M. 2016. Spring frost vulnerability of sweet cherries under controlled conditions. Int. J. Biometeorol. 60: 123-130.
9	Prunus avium	Summit	Fruit crop	Deciduous	Fruit tree	Unclassified	Green Tip	53	Bud burst	R	Cfb	Berlin, Germany	Berlin, Germany	Berlin-Dahlem, Germany	EU	Local	-4.08	-2.25	-3.165	Empirical	Experimental	Spring frost vulnerability of sweet cherries under controlled conditions	Matzneller, P., Götz, K. P., & Chmielewski, F. M. 2016. Spring frost vulnerability of sweet cherries under controlled conditions. Int. J. Biometeorol. 60: 123-130.
9	Prunus avium	Summit	Fruit crop	Deciduous	Fruit tree	Unclassified	Open Cluster	55	Single flower buds visible	R	Cfb	Berlin, Germany	Berlin, Germany	Berlin-Dahlem, Germany	EU	Local	-3.7	-1.89	-2.795	Empirical	Experimental	Spring frost vulnerability of sweet cherries under controlled conditions	Matzneller, P., Götz, K. P., & Chmielewski, F. M. 2016. Spring frost vulnerability of sweet cherries under controlled conditions. Int. J. Biometeorol. 60: 123-130.
9	Prunus avium	Summit	Fruit crop	Deciduous	Fruit tree	Unclassified	Full Bloom	65	Full flowering	R	Cfb	Berlin, Germany	Berlin, Germany	Berlin-Dahlem, Germany	EU	Local	-3.31	-1.82	-2.565	Empirical	Experimental	Spring frost vulnerability of sweet cherries under controlled conditions	Matzneller, P., Götz, K. P., & Chmielewski, F. M. 2016. Spring frost vulnerability of sweet cherries under controlled conditions. Int. J. Biometeorol. 60: 123-130.
10	Prunus armeniaca	Hacihaliloglu, Cataloglu, Sekerpare, Anyanak, Kabaasi	Fruit crop	Deciduous	Fruit tree	Unclassified	First White	55	Single flower buds visible	R	Csb	Ankara, Turkey	N/A	Ankara, Turkey	EU	Local	-4	-4	-4	Empirical	Experimental	Frost hardiness of some Turkish Apricot cultivars during the bloom period	Gunes, N. T. 2006. Frost hardiness of some Turkish apricot cultivars during the bloom period. HortScience 41(2): 310-312.
10	Prunus armeniaca	Hacihaliloglu, Cataloglu, Sekerpare, Anyanak, Kabaasi	Fruit crop	Deciduous	Fruit tree	Unclassified	First Bloom	57	Sepals open	R	Csb	Ankara, Turkey	N/A	Ankara, Turkey	EU	Local	-4	-4	-4	Empirical	Experimental	Frost hardiness of some Turkish Apricot cultivars during the bloom period	Gunes, N. T. 2006. Frost hardiness of some Turkish apricot cultivars during the bloom period. HortScience 41(2): 310-312.
10	Prunus armeniaca	Hacihaliloglu, Cataloglu, Sekerpare, Anyanak, Kabaasi	Fruit crop	Deciduous	Fruit tree	Unclassified	Full Bloom	65	Full flowering	R	Csb	Ankara, Turkey	N/A	Ankara, Turkey	EU	Local	-4	-4	-4	Empirical	Experimental	Frost hardiness of some Turkish Apricot cultivars during the bloom period	Gunes, N. T. 2006. Frost hardiness of some Turkish apricot cultivars during the bloom period. HortScience 41(2): 310-312.
10	Prunus armeniaca	Hacihaliloglu, Cataloglu, Sekerpare, Anyanak, Kabaasi	Fruit crop	Deciduous	Fruit tree	Unclassified	First White	55	Single flower buds visible	R	Csb	Ankara, Turkey	N/A	Ankara, Turkey	EU	Local	-9	-2	-5.5	Empirical	Observational	Frost hardiness of some Turkish Apricot cultivars during the bloom period	Gunes, N. T. 2006. Frost hardiness of some Turkish apricot cultivars during the bloom period. HortScience 41(2): 310-312.
10	Prunus armeniaca	Hacihaliloglu, Cataloglu, Sekerpare, Anyanak, Kabaasi	Fruit crop	Deciduous	Fruit tree	Unclassified	First Bloom	57	Sepals open	R	Csb	Ankara, Turkey	N/A	Ankara, Turkey	EU	Local	-9	-2	-5.5	Empirical	Observational	Frost hardiness of some Turkish Apricot cultivars during the bloom period	Gunes, N. T. 2006. Frost hardiness of some Turkish apricot cultivars during the bloom period. HortScience 41(2): 310-312.
10	Prunus armeniaca	Hacihaliloglu, Cataloglu, Sekerpare, Anyanak, Kabaasi	Fruit crop	Deciduous	Fruit tree	Unclassified	Full Bloom	65	Full flowering	R	Csb	Ankara, Turkey	N/A	Ankara, Turkey	EU	Local	-9	-2	-5.5	Empirical	Observational	Frost hardiness of some Turkish Apricot cultivars during the bloom period	Gunes, N. T. 2006. Frost hardiness of some Turkish apricot cultivars during the bloom period. HortScience 41(2): 310-312.
11	Prunus persica	Baby Gold 6, Queen Giant	Fruit crop	Deciduous	Fruit tree	Unclassified	B	51	Inflorescence buds swelling	R	Cfb	Pampalona, Spain	Pampalona, Spain	Pampalona, Spain	EU	Local	-10.15	-6.27	-8.21	Empirical	Experimental	Variability in the relationship between frost temperature and injury level for some culivated Prunus species	Miranda, C., Santesteban, L. G., & Royo, J. B. 2005. Variability in the relationship between frost temperature and injury level for some cultivated Prunus species. HortScience 40(2): 357-361.
11	Prunus persica	Baby Gold 6, Queen Giant	Fruit crop	Deciduous	Fruit tree	Unclassified	C	53	Bud burst	R	Cfb	Pampalona, Spain	Pampalona, Spain	Pampalona, Spain	EU	Local	-7.95	-5.35	-6.65	Empirical	Experimental	Variability in the relationship between frost temperature and injury level for some culivated Prunus species	Miranda, C., Santesteban, L. G., & Royo, J. B. 2005. Variability in the relationship between frost temperature and injury level for some cultivated Prunus species. HortScience 40(2): 357-361.
11	Prunus persica	Baby Gold 6, Queen Giant	Fruit crop	Deciduous	Fruit tree	Unclassified	D	57	Sepals open	R	Cfb	Pampalona, Spain	Pampalona, Spain	Pampalona, Spain	EU	Local	-7.25	-4.33	-5.79	Empirical	Experimental	Variability in the relationship between frost temperature and injury level for some culivated Prunus species	Miranda, C., Santesteban, L. G., & Royo, J. B. 2005. Variability in the relationship between frost temperature and injury level for some cultivated Prunus species. HortScience 40(2): 357-361.
11	Prunus persica	Baby Gold 6, Queen Giant	Fruit crop	Deciduous	Fruit tree	Unclassified	F	65	Full flowering	R	Cfb	Pampalona, Spain	Pampalona, Spain	Pampalona, Spain	EU	Local	-5.45	-2.53	-3.99	Empirical	Experimental	Variability in the relationship between frost temperature and injury level for some culivated Prunus species	Miranda, C., Santesteban, L. G., & Royo, J. B. 2005. Variability in the relationship between frost temperature and injury level for some cultivated Prunus species. HortScience 40(2): 357-361.
11	Prunus persica	Baby Gold 6, Queen Giant	Fruit crop	Deciduous	Fruit tree	Unclassified	G	67	Flowers fading: majority of petals fallen	R	Cfb	Pampalona, Spain	Pampalona, Spain	Pampalona, Spain	EU	Local	-3.2	-2.56	-2.88	Empirical	Experimental	Variability in the relationship between frost temperature and injury level for some culivated Prunus species	Miranda, C., Santesteban, L. G., & Royo, J. B. 2005. Variability in the relationship between frost temperature and injury level for some cultivated Prunus species. HortScience 40(2): 357-361.
11	Prunus persica	Baby Gold 6, Queen Giant	Fruit crop	Deciduous	Fruit tree	Unclassified	H	71	Fruit size up to 10 mm; fruit fall after flowering	R	Cfb	Pampalona, Spain	Pampalona, Spain	Pampalona, Spain	EU	Local	-2.75	-2.15	-2.45	Empirical	Experimental	Variability in the relationship between frost temperature and injury level for some culivated Prunus species	Miranda, C., Santesteban, L. G., & Royo, J. B. 2005. Variability in the relationship between frost temperature and injury level for some cultivated Prunus species. HortScience 40(2): 357-361.
11	Prunus persica	Baby Gold 6, Queen Giant	Fruit crop	Deciduous	Fruit tree	Unclassified	I	73	Second fruit fall	R	Cfb	Pampalona, Spain	Pampalona, Spain	Pampalona, Spain	EU	Local	-2.6	-1.64	-2.12	Empirical	Experimental	Variability in the relationship between frost temperature and injury level for some culivated Prunus species	Miranda, C., Santesteban, L. G., & Royo, J. B. 2005. Variability in the relationship between frost temperature and injury level for some cultivated Prunus species. HortScience 40(2): 357-361.
11	Prunus avium	Burlat, Sunburst	Fruit crop	Deciduous	Fruit tree	Unclassified	B	51	Inflorescence buds swelling	R	Cfb	Pampalona, Spain	Pampalona, Spain	Pampalona, Spain	EU	Local	-7.3	-6.42	-6.86	Empirical	Experimental	Variability in the relationship between frost temperature and injury level for some culivated Prunus species	Miranda, C., Santesteban, L. G., & Royo, J. B. 2005. Variability in the relationship between frost temperature and injury level for some cultivated Prunus species. HortScience 40(2): 357-361.
11	Prunus avium	Burlat, Sunburst	Fruit crop	Deciduous	Fruit tree	Unclassified	C	53	Bud burst	R	Cfb	Pampalona, Spain	Pampalona, Spain	Pampalona, Spain	EU	Local	-4.9	-2.58	-3.74	Empirical	Experimental	Variability in the relationship between frost temperature and injury level for some culivated Prunus species	Miranda, C., Santesteban, L. G., & Royo, J. B. 2005. Variability in the relationship between frost temperature and injury level for some cultivated Prunus species. HortScience 40(2): 357-361.
11	Prunus avium	Burlat, Sunburst	Fruit crop	Deciduous	Fruit tree	Unclassified	D	57	Sepals open	R	Cfb	Pampalona, Spain	Pampalona, Spain	Pampalona, Spain	EU	Local	-3.4	-1.96	-2.68	Empirical	Experimental	Variability in the relationship between frost temperature and injury level for some culivated Prunus species	Miranda, C., Santesteban, L. G., & Royo, J. B. 2005. Variability in the relationship between frost temperature and injury level for some cultivated Prunus species. HortScience 40(2): 357-361.
11	Prunus avium	Burlat, Sunburst	Fruit crop	Deciduous	Fruit tree	Unclassified	F	65	Full flowering	R	Cfb	Pampalona, Spain	Pampalona, Spain	Pampalona, Spain	EU	Local	-2.8	-1.2	-2	Empirical	Experimental	Variability in the relationship between frost temperature and injury level for some culivated Prunus species	Miranda, C., Santesteban, L. G., & Royo, J. B. 2005. Variability in the relationship between frost temperature and injury level for some cultivated Prunus species. HortScience 40(2): 357-361.
11	Prunus dulcis	Marcona, Ferragnès	Fruit crop	Deciduous	Fruit tree	Unclassified	B	51	Swollen buds	R	Cfb	Pampalona, Spain	Pampalona, Spain	Pampalona, Spain	EU	Local	-10.55	-6.91	-8.73	Empirical	Experimental	Variability in the relationship between frost temperature and injury level for some culivated Prunus species	Miranda, C., Santesteban, L. G., & Royo, J. B. 2005. Variability in the relationship between frost temperature and injury level for some cultivated Prunus species. HortScience 40(2): 357-361.
11	Prunus dulcis	Marcona, Ferragnès	Fruit crop	Deciduous	Fruit tree	Unclassified	C	55	Calyx visible	R	Cfb	Pampalona, Spain	Pampalona, Spain	Pampalona, Spain	EU	Local	-7.25	-3.85	-5.55	Empirical	Experimental	Variability in the relationship between frost temperature and injury level for some culivated Prunus species	Miranda, C., Santesteban, L. G., & Royo, J. B. 2005. Variability in the relationship between frost temperature and injury level for some cultivated Prunus species. HortScience 40(2): 357-361.
11	Prunus dulcis	Marcona, Ferragnès	Fruit crop	Deciduous	Fruit tree	Unclassified	D	57	Corolla visible	R	Cfb	Pampalona, Spain	Pampalona, Spain	Pampalona, Spain	EU	Local	-6.65	-3.09	-4.87	Empirical	Experimental	Variability in the relationship between frost temperature and injury level for some culivated Prunus species	Miranda, C., Santesteban, L. G., & Royo, J. B. 2005. Variability in the relationship between frost temperature and injury level for some cultivated Prunus species. HortScience 40(2): 357-361.
11	Prunus dulcis	Marcona, Ferragnès	Fruit crop	Deciduous	Fruit tree	Unclassified	F	60	Open flower	R	Cfb	Pampalona, Spain	Pampalona, Spain	Pampalona, Spain	EU	Local	-3.8	-2.76	-3.28	Empirical	Experimental	Variability in the relationship between frost temperature and injury level for some culivated Prunus species	Miranda, C., Santesteban, L. G., & Royo, J. B. 2005. Variability in the relationship between frost temperature and injury level for some cultivated Prunus species. HortScience 40(2): 357-361.
11	Prunus dulcis	Marcona, Ferragnès	Fruit crop	Deciduous	Fruit tree	Unclassified	G	67	Petal fall	R	Cfb	Pampalona, Spain	Pampalona, Spain	Pampalona, Spain	EU	Local	-3.3	-2.58	-2.94	Empirical	Experimental	Variability in the relationship between frost temperature and injury level for some culivated Prunus species	Miranda, C., Santesteban, L. G., & Royo, J. B. 2005. Variability in the relationship between frost temperature and injury level for some cultivated Prunus species. HortScience 40(2): 357-361.
11	Prunus dulcis	Marcona, Ferragnès	Fruit crop	Deciduous	Fruit tree	Unclassified	H	71	Fruit set	R	Cfb	Pampalona, Spain	Pampalona, Spain	Pampalona, Spain	EU	Local	-3.1	-2.54	-2.82	Empirical	Experimental	Variability in the relationship between frost temperature and injury level for some culivated Prunus species	Miranda, C., Santesteban, L. G., & Royo, J. B. 2005. Variability in the relationship between frost temperature and injury level for some cultivated Prunus species. HortScience 40(2): 357-361.
11	Prunus dulcis	Marcona, Ferragnès	Fruit crop	Deciduous	Fruit tree	Unclassified	I	72	Young fruit	R	Cfb	Pampalona, Spain	Pampalona, Spain	Pampalona, Spain	EU	Local	-2.65	-2.37	-2.51	Empirical	Experimental	Variability in the relationship between frost temperature and injury level for some culivated Prunus species	Miranda, C., Santesteban, L. G., & Royo, J. B. 2005. Variability in the relationship between frost temperature and injury level for some cultivated Prunus species. HortScience 40(2): 357-361.
11	Prunus salicina	Black Gold, Larry Anne, Fortune, Royan Diamond, Songold	Fruit crop	Deciduous	Fruit tree	Unclassified	B	51	Inflorescence buds swelling	R	Cfb	Pampalona, Spain	Pampalona, Spain	Pampalona, Spain	EU	Local	-11.3	-6.34	-8.82	Empirical	Experimental	Variability in the relationship between frost temperature and injury level for some culivated Prunus species	Miranda, C., Santesteban, L. G., & Royo, J. B. 2005. Variability in the relationship between frost temperature and injury level for some cultivated Prunus species. HortScience 40(2): 357-361.
11	Prunus salicina	Black Gold, Larry Anne, Fortune, Royan Diamond, Songold	Fruit crop	Deciduous	Fruit tree	Unclassified	C	53	Bud burst	R	Cfb	Pampalona, Spain	Pampalona, Spain	Pampalona, Spain	EU	Local	-11.5	-8.06	-9.78	Empirical	Experimental	Variability in the relationship between frost temperature and injury level for some culivated Prunus species	Miranda, C., Santesteban, L. G., & Royo, J. B. 2005. Variability in the relationship between frost temperature and injury level for some cultivated Prunus species. HortScience 40(2): 357-361.
11	Prunus salicina	Black Gold, Larry Anne, Fortune, Royan Diamond, Songold	Fruit crop	Deciduous	Fruit tree	Unclassified	D	57	Sepals open	R	Cfb	Pampalona, Spain	Pampalona, Spain	Pampalona, Spain	EU	Local	-7.05	-4.37	-5.71	Empirical	Experimental	Variability in the relationship between frost temperature and injury level for some culivated Prunus species	Miranda, C., Santesteban, L. G., & Royo, J. B. 2005. Variability in the relationship between frost temperature and injury level for some cultivated Prunus species. HortScience 40(2): 357-361.
11	Prunus salicina	Black Gold, Larry Anne, Fortune, Royan Diamond, Songold	Fruit crop	Deciduous	Fruit tree	Unclassified	F	65	Full flowering	R	Cfb	Pampalona, Spain	Pampalona, Spain	Pampalona, Spain	EU	Local	-4.15	-2.03	-3.09	Empirical	Experimental	Variability in the relationship between frost temperature and injury level for some culivated Prunus species	Miranda, C., Santesteban, L. G., & Royo, J. B. 2005. Variability in the relationship between frost temperature and injury level for some cultivated Prunus species. HortScience 40(2): 357-361.
11	Prunus salicina	Black Gold, Larry Anne, Fortune, Royan Diamond, Songold	Fruit crop	Deciduous	Fruit tree	Unclassified	G	67	Flowers fading: majority of petals fallen	R	Cfb	Pampalona, Spain	Pampalona, Spain	Pampalona, Spain	EU	Local	-3.6	-1.92	-2.76	Empirical	Experimental	Variability in the relationship between frost temperature and injury level for some culivated Prunus species	Miranda, C., Santesteban, L. G., & Royo, J. B. 2005. Variability in the relationship between frost temperature and injury level for some cultivated Prunus species. HortScience 40(2): 357-361.
11	Prunus salicina	Black Gold, Larry Anne, Fortune, Royan Diamond, Songold	Fruit crop	Deciduous	Fruit tree	Unclassified	H	71	Fruit size up to 10 mm; fruit fall after flowering	R	Cfb	Pampalona, Spain	Pampalona, Spain	Pampalona, Spain	EU	Local	-3.7	-2.1	-2.9	Empirical	Experimental	Variability in the relationship between frost temperature and injury level for some culivated Prunus species	Miranda, C., Santesteban, L. G., & Royo, J. B. 2005. Variability in the relationship between frost temperature and injury level for some cultivated Prunus species. HortScience 40(2): 357-361.
11	Prunus salicina	Black Gold, Larry Anne, Fortune, Royan Diamond, Songold	Fruit crop	Deciduous	Fruit tree	Unclassified	I	73	Second fruit fall	R	Cfb	Pampalona, Spain	Pampalona, Spain	Pampalona, Spain	EU	Local	-3.45	-1.97	-2.71	Empirical	Experimental	Variability in the relationship between frost temperature and injury level for some culivated Prunus species	Miranda, C., Santesteban, L. G., & Royo, J. B. 2005. Variability in the relationship between frost temperature and injury level for some cultivated Prunus species. HortScience 40(2): 357-361.
11	Prunus spinosa	CRPN 1, CRPN 4, CRPN 6	Fruit crop	Deciduous	Fruit tree	Unclassified	B	51	Inflorescence buds swelling	R	Cfb	Pampalona, Spain	Pampalona, Spain	Pampalona, Spain	EU	Local	-11.65	-7.61	-9.63	Empirical	Experimental	Variability in the relationship between frost temperature and injury level for some culivated Prunus species	Miranda, C., Santesteban, L. G., & Royo, J. B. 2005. Variability in the relationship between frost temperature and injury level for some cultivated Prunus species. HortScience 40(2): 357-361.
11	Prunus spinosa	CRPN 1, CRPN 4, CRPN 6	Fruit crop	Deciduous	Fruit tree	Unclassified	C	53	Bud burst	R	Cfb	Pampalona, Spain	Pampalona, Spain	Pampalona, Spain	EU	Local	-11.1	-7.5	-9.3	Empirical	Experimental	Variability in the relationship between frost temperature and injury level for some culivated Prunus species	Miranda, C., Santesteban, L. G., & Royo, J. B. 2005. Variability in the relationship between frost temperature and injury level for some cultivated Prunus species. HortScience 40(2): 357-361.
11	Prunus spinosa	CRPN 1, CRPN 4, CRPN 6	Fruit crop	Deciduous	Fruit tree	Unclassified	D	57	Sepals open	R	Cfb	Pampalona, Spain	Pampalona, Spain	Pampalona, Spain	EU	Local	-8.2	-5.56	-6.88	Empirical	Experimental	Variability in the relationship between frost temperature and injury level for some culivated Prunus species	Miranda, C., Santesteban, L. G., & Royo, J. B. 2005. Variability in the relationship between frost temperature and injury level for some cultivated Prunus species. HortScience 40(2): 357-361.
11	Prunus spinosa	CRPN 1, CRPN 4, CRPN 6	Fruit crop	Deciduous	Fruit tree	Unclassified	F	65	Full flowering	R	Cfb	Pampalona, Spain	Pampalona, Spain	Pampalona, Spain	EU	Local	-6.35	-4.15	-5.25	Empirical	Experimental	Variability in the relationship between frost temperature and injury level for some culivated Prunus species	Miranda, C., Santesteban, L. G., & Royo, J. B. 2005. Variability in the relationship between frost temperature and injury level for some cultivated Prunus species. HortScience 40(2): 357-361.
11	Prunus spinosa	CRPN 1, CRPN 4, CRPN 6	Fruit crop	Deciduous	Fruit tree	Unclassified	G	67	Flowers fading: majority of petals fallen	R	Cfb	Pampalona, Spain	Pampalona, Spain	Pampalona, Spain	EU	Local	-4.85	-3.29	-4.07	Empirical	Experimental	Variability in the relationship between frost temperature and injury level for some culivated Prunus species	Miranda, C., Santesteban, L. G., & Royo, J. B. 2005. Variability in the relationship between frost temperature and injury level for some cultivated Prunus species. HortScience 40(2): 357-361.
11	Prunus spinosa	CRPN 1, CRPN 4, CRPN 6	Fruit crop	Deciduous	Fruit tree	Unclassified	H	71	Fruit size up to 10 mm; fruit fall after flowering	R	Cfb	Pampalona, Spain	Pampalona, Spain	Pampalona, Spain	EU	Local	-3.65	-2.33	-2.99	Empirical	Experimental	Variability in the relationship between frost temperature and injury level for some culivated Prunus species	Miranda, C., Santesteban, L. G., & Royo, J. B. 2005. Variability in the relationship between frost temperature and injury level for some cultivated Prunus species. HortScience 40(2): 357-361.
11	Prunus spinosa	CRPN 1, CRPN 4, CRPN 6	Fruit crop	Deciduous	Fruit tree	Unclassified	I	73	Second fruit fall	R	Cfb	Pampalona, Spain	Pampalona, Spain	Pampalona, Spain	EU	Local	-3.85	-2.45	-3.15	Empirical	Experimental	Variability in the relationship between frost temperature and injury level for some culivated Prunus species	Miranda, C., Santesteban, L. G., & Royo, J. B. 2005. Variability in the relationship between frost temperature and injury level for some cultivated Prunus species. HortScience 40(2): 357-361.
12	Prunus domestica	Cacanska lepotica, Stanley, Beszterecei	Fruit crop	Deciduous	Fruit tree	Unclassified	No mention of specific stage, likely pre-budbreak	50	Dormancy: inflorescence buds closed and covered by dark brown scales	R	Cfb	Budapest, Hungary	Budapest, Hungary	Gödöllo, Hungary	EU	Local	-7	-3	-5	Empirical	Experimental	Frost hardiness of flower buds of three plum (Prunus domestica L.) cultivars	Szalay, L., Molnár, A., & Kovács, S. 2017. Frost hardiness of flower buds of three plum (Prunus domestica L.) cultivars. Scientia Horticulturae 214(5): 228-232.
13	P. balsamifera L.	None	Native forest	Deciduous	Forest tree	Unclassified	No mention of specific stage, likely pre-budbreak	0	Dormancy: buds closed and covered by scales	V	Dfb	Ontario, Canada	Ontario, Canada	Ontario, Canada	AN	Local	-6	-4	-5	Empirical	Experimental	Trembling aspen, balsam poplar, and white birch respond differently to experimental warming in winter months	Man, R., Colombo, S., Lu, P., Li, J., & Dang, Q. 2014. Trembling aspen, balsam poplar, and white birch respond differently to experimental warming in winter months. Canadian Journal of Forest Research 44(12): 1469-1476.
13	Betula papyrifera	None	Native forest	Deciduous	Forest tree	Early	No mention of specific stage, likely pre-budbreak	0	Dormancy: buds closed and covered by scales	V	Dfb	Ontario, Canada	Ontario, Canada	Ontario, Canada	AN	Local	-6	-4	-5	Empirical	Experimental	Trembling aspen, balsam poplar, and white birch respond differently to experimental warming in winter months	Man, R., Colombo, S., Lu, P., Li, J., & Dang, Q. 2014. Trembling aspen, balsam poplar, and white birch respond differently to experimental warming in winter months. Canadian Journal of Forest Research 44(12): 1469-1476.
13	Populus tremuloides	None	Native forest	Deciduous	Forest tree	Early	No mention of specific stage, likely pre-budbreak	0	Dormancy: buds closed and covered by scales	V	Dfb	Ontario, Canada	Ontario, Canada	Ontario, Canada	AN	Local	-6	-4	-5	Empirical	Experimental	Trembling aspen, balsam poplar, and white birch respond differently to experimental warming in winter months	Man, R., Colombo, S., Lu, P., Li, J., & Dang, Q. 2014. Trembling aspen, balsam poplar, and white birch respond differently to experimental warming in winter months. Canadian Journal of Forest Research 44(12): 1469-1476.
14	Picea abies	None	Native forest	Evergreen	Forest tree	Late	Stage 1: nonswollen terminal bud	0	Dormancy: buds closed and covered by scales	V	Dfb	Quebec, Canada	Quebec, Canada	Quebec, Canada	AN	Local	-9	-9	-9	Empirical	Experimental	Freezing temperatures and exposure times during bud break and shoot elongation influence survival and growth of containerized black spruce (Picea mariana) seedlings	Bigras, F. J., & Hébert, C. 1996. Freezing temperatures and exposure times during bud break and shoot elongation influence survival and growth of containerized black spruce (Picea mariana) seedlings. Canadian Journal of Forest Research 26(8): 1481-1489.
14	Picea abies	None	Native forest	Evergreen	Forest tree	Late	Stage 2: swollen terminal bud	1	Beginning of bud swelling	V	Dfb	Quebec, Canada	Quebec, Canada	Quebec, Canada	AN	Local	-7	-7	-7	Empirical	Experimental	Freezing temperatures and exposure times during bud break and shoot elongation influence survival and growth of containerized black spruce (Picea mariana) seedlings	Bigras, F. J., & Hébert, C. 1996. Freezing temperatures and exposure times during bud break and shoot elongation influence survival and growth of containerized black spruce (Picea mariana) seedlings. Canadian Journal of Forest Research 26(8): 1481-1489.
14	Picea abies	None	Native forest	Evergreen	Forest tree	Late	Stage 3: bud scales parted, needles emerging	7	Beginning of sprouting or bud breaking; shoot emergence	V	Dfb	Quebec, Canada	Quebec, Canada	Quebec, Canada	AN	Local	-5	-5	-5	Empirical	Experimental	Freezing temperatures and exposure times during bud break and shoot elongation influence survival and growth of containerized black spruce (Picea mariana) seedlings	Bigras, F. J., & Hébert, C. 1996. Freezing temperatures and exposure times during bud break and shoot elongation influence survival and growth of containerized black spruce (Picea mariana) seedlings. Canadian Journal of Forest Research 26(8): 1481-1489.
14	Picea abies	None	Native forest	Evergreen	Forest tree	Late	Stage 4: new shoots	10	Needle elongation	V	Dfb	Quebec, Canada	Quebec, Canada	Quebec, Canada	AN	Local	-3	-3	-3	Empirical	Experimental	Freezing temperatures and exposure times during bud break and shoot elongation influence survival and growth of containerized black spruce (Picea mariana) seedlings	Bigras, F. J., & Hébert, C. 1996. Freezing temperatures and exposure times during bud break and shoot elongation influence survival and growth of containerized black spruce (Picea mariana) seedlings. Canadian Journal of Forest Research 26(8): 1481-1489.
15	Prunus armeniaca	Canino T., Pisana, Farmingdale, Amabile V., Portici, Harcot, Haggit, 11/48/7 (Canino T x Pisana), 11/15/3 (Canino T. x Pisana), 2/29/11 (Farmingdate x Amabile V), P1 41/6 (Farmingdate x Amabile V), 7C33/5 (Portici x Harcot), 7C49/5 (Portici x Harcot), 11/48/2 (Boccuccia S. x Harcot), 11/19/2 (Boccuccia S. x Harcot), Boccuccia S.	Fruit crop	Deciduous	Fruit tree	Unclassified	B-C (pink sepal clearly visable)	57	Sepals open	R	Csa	Pisa, Italy	Pisa, Italy	Venturina-Livorno, Italy	EU	Local	-4	-4	-4	Empirical	Experimental	Flower bud frost tolerance of several Italian apricot genotypes	Viti, R., Bartolini, S., & Andreini, L. 2010. Flower bud frost tolerance of several Italian apricot genotypes. Europ. J. Hort. Sci. 75(5): 185-192.
16	Prunus avium	Bing, Burlat, Lapins, Stella, Sunburst, Van	Fruit crop	Deciduous	Fruit tree	Unclassified	Dormant	0	Dormancy: leaf buds closed and covered by dark brown scales	R	Bwk	Trelew, Argentina	Trelew, Argentina	South Patagonia (Trelew, Esquel, Sarmiento, Comodor Rivadavia, Los Antiguous, Gobernador Gregores)	SA	Local	-35	-35	-35	Empirical	Model	A method for assessing frost damage risk in sweet cherry orchards of South Patagonia	Cittadini, E. D., de Ridder, N., Peri, P. L., & van Keulen, H. 2006. A method for assessing frost damage risk in sweet cherry orchards of South Patagonia. Agricultural and Forest Meteorology 141(1-2): 235-243
16	Prunus avium	Bing, Burlat, Lapins, Stella, Sunburst, Van	Fruit crop	Deciduous	Fruit tree	Unclassified	Swollen Bud	51	Inflorescence buds swelling: buds closed, light brown scales visible	R	Bwk	Trelew, Argentina	Trelew, Argentina	South Patagonia (Trelew, Esquel, Sarmiento, Comodor Rivadavia, Los Antiguous, Gobernador Gregores)	SA	Local	-17.2	-17.2	-17.2	Empirical	Model	A method for assessing frost damage risk in sweet cherry orchards of South Patagonia	Cittadini, E. D., de Ridder, N., Peri, P. L., & van Keulen, H. 2006. A method for assessing frost damage risk in sweet cherry orchards of South Patagonia. Agricultural and Forest Meteorology 141(1-2): 235-244
16	Prunus avium	Bing, Burlat, Lapins, Stella, Sunburst, Van	Fruit crop	Deciduous	Fruit tree	Unclassified	Open Cluster	57	Sepals open: petal tips fully visible; flowers with white petals (still closed)	R	Bwk	Trelew, Argentina	Trelew, Argentina	South Patagonia (Trelew, Esquel, Sarmiento, Comodor Rivadavia, Los Antiguous, Gobernador Gregores)	SA	Local	-11.9	-11.9	-11.9	Empirical	Model	A method for assessing frost damage risk in sweet cherry orchards of South Patagonia	Cittadini, E. D., de Ridder, N., Peri, P. L., & van Keulen, H. 2006. A method for assessing frost damage risk in sweet cherry orchards of South Patagonia. Agricultural and Forest Meteorology 141(1-2): 235-245
16	Prunus avium	Bing, Burlat, Lapins, Stella, Sunburst, Van	Fruit crop	Deciduous	Fruit tree	Unclassified	Bloom	65	Full flowering: at least 50% of flowers open, first petals falling	R	Bwk	Trelew, Argentina	Trelew, Argentina	South Patagonia (Trelew, Esquel, Sarmiento, Comodor Rivadavia, Los Antiguous, Gobernador Gregores)	SA	Local	-7.1	-7.1	-7.1	Empirical	Model	A method for assessing frost damage risk in sweet cherry orchards of South Patagonia	Cittadini, E. D., de Ridder, N., Peri, P. L., & van Keulen, H. 2006. A method for assessing frost damage risk in sweet cherry orchards of South Patagonia. Agricultural and Forest Meteorology 141(1-2): 235-246
16	Prunus avium	Bing, Burlat, Lapins, Stella, Sunburst, Van	Fruit crop	Deciduous	Fruit tree	Unclassified	Post-Bloom	69	End of flowering: all petals fallen.	R	Bwk	Trelew, Argentina	Trelew, Argentina	South Patagonia (Trelew, Esquel, Sarmiento, Comodor Rivadavia, Los Antiguous, Gobernador Gregores)	SA	Local	-3.6	-3.6	-3.6	Empirical	Model	A method for assessing frost damage risk in sweet cherry orchards of South Patagonia	Cittadini, E. D., de Ridder, N., Peri, P. L., & van Keulen, H. 2006. A method for assessing frost damage risk in sweet cherry orchards of South Patagonia. Agricultural and Forest Meteorology 141(1-2): 235-247
17	Malus x domestica	Delicious	Fruit crop	Deciduous	Fruit tree	Unclassified	Silver tip	51	Inflorescence buds swelling: bud scales elongated, with light coloured patches	R	Csb	Prosser, WA, US	Prosser, WA, US	Prosser, WA, US	AN	Local	-15.1	-11.9	-13.5	Empirical	Experimental	Low temperature resistance of developing flower buds of six deciduous fruit species	Proebsting, E. L., & Mills, H. H. 1978. Low temperature resistance of developing flower buds of six deciduous fruit species. J. Amer. Soc. Hort. Sci. 103(2): 192-198.
17	Malus x domestica	Delicious	Fruit crop	Deciduous	Fruit tree	Unclassified	Green Tip	53	Bud burst: green leaf tips enclosing flowers visible	R	Csb	Prosser, WA, US	Prosser, WA, US	Prosser, WA, US	AN	Local	-12.4	-7.5	-9.95	Empirical	Experimental	Low temperature resistance of developing flower buds of six deciduous fruit species	Proebsting, E. L., & Mills, H. H. 1978. Low temperature resistance of developing flower buds of six deciduous fruit species. J. Amer. Soc. Hort. Sci. 103(2): 192-198.
17	Malus x domestica	Delicious	Fruit crop	Deciduous	Fruit tree	Unclassified	Half-inch green	54	Mouse-ear stage: green leaf tips 10 mm above bud scales; first leaves separating	R	Csb	Prosser, WA, US	Prosser, WA, US	Prosser, WA, US	AN	Local	-8.6	-5.6	-7.1	Empirical	Experimental	Low temperature resistance of developing flower buds of six deciduous fruit species	Proebsting, E. L., & Mills, H. H. 1978. Low temperature resistance of developing flower buds of six deciduous fruit species. J. Amer. Soc. Hort. Sci. 103(2): 192-198.
17	Malus x domestica	Delicious	Fruit crop	Deciduous	Fruit tree	Unclassified	Tight cluster	55	Flower buds visible (still closed)	R	Csb	Prosser, WA, US	Prosser, WA, US	Prosser, WA, US	AN	Local	-6.1	-3.9	-5	Empirical	Experimental	Low temperature resistance of developing flower buds of six deciduous fruit species	Proebsting, E. L., & Mills, H. H. 1978. Low temperature resistance of developing flower buds of six deciduous fruit species. J. Amer. Soc. Hort. Sci. 103(2): 192-198.
17	Malus x domestica	Delicious	Fruit crop	Deciduous	Fruit tree	Unclassified	First pink	57	Pink bud stage: flower petals elongating; sepals slightly open; petals just visible	R	Csb	Prosser, WA, US	Prosser, WA, US	Prosser, WA, US	AN	Local	-4.4	-2.8	-3.6	Empirical	Experimental	Low temperature resistance of developing flower buds of six deciduous fruit species	Proebsting, E. L., & Mills, H. H. 1978. Low temperature resistance of developing flower buds of six deciduous fruit species. J. Amer. Soc. Hort. Sci. 103(2): 192-198.
17	Malus x domestica	Delicious	Fruit crop	Deciduous	Fruit tree	Unclassified	Full pink	59	Most flowers with petals forming a hollow ball	R	Csb	Prosser, WA, US	Prosser, WA, US	Prosser, WA, US	AN	Local	-3.4	-2.7	-3.05	Empirical	Experimental	Low temperature resistance of developing flower buds of six deciduous fruit species	Proebsting, E. L., & Mills, H. H. 1978. Low temperature resistance of developing flower buds of six deciduous fruit species. J. Amer. Soc. Hort. Sci. 103(2): 192-198.
17	Malus x domestica	Delicious	Fruit crop	Deciduous	Fruit tree	Unclassified	First bloom	61	Beginning of flowering: about 10% of flowers open	R	Csb	Prosser, WA, US	Prosser, WA, US	Prosser, WA, US	AN	Local	-3.3	-2.3	-2.8	Empirical	Experimental	Low temperature resistance of developing flower buds of six deciduous fruit species	Proebsting, E. L., & Mills, H. H. 1978. Low temperature resistance of developing flower buds of six deciduous fruit species. J. Amer. Soc. Hort. Sci. 103(2): 192-198.
17	Malus x domestica	Delicious	Fruit crop	Deciduous	Fruit tree	Unclassified	Full bloom	65	Full flowering: at least 50% of flowers open, first petals falling	R	Csb	Prosser, WA, US	Prosser, WA, US	Prosser, WA, US	AN	Local	-3.7	-2.9	-3.3	Empirical	Experimental	Low temperature resistance of developing flower buds of six deciduous fruit species	Proebsting, E. L., & Mills, H. H. 1978. Low temperature resistance of developing flower buds of six deciduous fruit species. J. Amer. Soc. Hort. Sci. 103(2): 192-198.
17	Malus x domestica	Delicious	Fruit crop	Deciduous	Fruit tree	Unclassified	Post bloom	69	End of flowering: all petals fallen	R	Csb	Prosser, WA, US	Prosser, WA, US	Prosser, WA, US	AN	Local	-2.7	-1.9	-2.3	Empirical	Experimental	Low temperature resistance of developing flower buds of six deciduous fruit species	Proebsting, E. L., & Mills, H. H. 1978. Low temperature resistance of developing flower buds of six deciduous fruit species. J. Amer. Soc. Hort. Sci. 103(2): 192-198.
17	Pyrus communis	Bartlett	Fruit crop	Deciduous	Fruit tree	Unclassified	Scales separating	51	Inflorescence buds swelling: bud scales elongated, with light coloured patches	R	Csb	Prosser, WA, US	Prosser, WA, US	Prosser, WA, US	AN	Local	-14.5	-8.6	-11.55	Empirical	Experimental	Low temperature resistance of developing flower buds of six deciduous fruit species	Proebsting, E. L., & Mills, H. H. 1978. Low temperature resistance of developing flower buds of six deciduous fruit species. J. Amer. Soc. Hort. Sci. 103(2): 192-198.
17	Pyrus communis	Bartlett	Fruit crop	Deciduous	Fruit tree	Unclassified	Blossom buds exposed	53	Bud burst: green leaf tips enclosing flowers visible	R	Csb	Prosser, WA, US	Prosser, WA, US	Prosser, WA, US	AN	Local	-12.2	-7.3	-9.75	Empirical	Experimental	Low temperature resistance of developing flower buds of six deciduous fruit species	Proebsting, E. L., & Mills, H. H. 1978. Low temperature resistance of developing flower buds of six deciduous fruit species. J. Amer. Soc. Hort. Sci. 103(2): 192-198.
17	Pyrus communis	Bartlett	Fruit crop	Deciduous	Fruit tree	Unclassified	Tight cluster	55	Flower buds visible (still closed)	R	Csb	Prosser, WA, US	Prosser, WA, US	Prosser, WA, US	AN	Local	-9.3	-5.1	-7.2	Empirical	Experimental	Low temperature resistance of developing flower buds of six deciduous fruit species	Proebsting, E. L., & Mills, H. H. 1978. Low temperature resistance of developing flower buds of six deciduous fruit species. J. Amer. Soc. Hort. Sci. 103(2): 192-198.
17	Pyrus communis	Bartlett	Fruit crop	Deciduous	Fruit tree	Unclassified	First white	57	Pink bud stage: flower petals elongating; sepals slightly open; petals just visible	R	Csb	Prosser, WA, US	Prosser, WA, US	Prosser, WA, US	AN	Local	-7.3	-4.3	-5.8	Empirical	Experimental	Low temperature resistance of developing flower buds of six deciduous fruit species	Proebsting, E. L., & Mills, H. H. 1978. Low temperature resistance of developing flower buds of six deciduous fruit species. J. Amer. Soc. Hort. Sci. 103(2): 192-198.
17	Pyrus communis	Bartlett	Fruit crop	Deciduous	Fruit tree	Unclassified	Full white	59	Most flowers with petals forming a hollow ball	R	Csb	Prosser, WA, US	Prosser, WA, US	Prosser, WA, US	AN	Local	-4.6	-3.1	-3.85	Empirical	Experimental	Low temperature resistance of developing flower buds of six deciduous fruit species	Proebsting, E. L., & Mills, H. H. 1978. Low temperature resistance of developing flower buds of six deciduous fruit species. J. Amer. Soc. Hort. Sci. 103(2): 192-198.
17	Pyrus communis	Bartlett	Fruit crop	Deciduous	Fruit tree	Unclassified	First bloom	61	Beginning of flowering: about 10% of flowers open	R	Csb	Prosser, WA, US	Prosser, WA, US	Prosser, WA, US	AN	Local	-4.8	-3.2	-4	Empirical	Experimental	Low temperature resistance of developing flower buds of six deciduous fruit species	Proebsting, E. L., & Mills, H. H. 1978. Low temperature resistance of developing flower buds of six deciduous fruit species. J. Amer. Soc. Hort. Sci. 103(2): 192-198.
17	Pyrus communis	Bartlett	Fruit crop	Deciduous	Fruit tree	Unclassified	Full bloom	65	Full flowering: at least 50% of flowers open, first petals falling	R	Csb	Prosser, WA, US	Prosser, WA, US	Prosser, WA, US	AN	Local	-3.6	-2.7	-3.15	Empirical	Experimental	Low temperature resistance of developing flower buds of six deciduous fruit species	Proebsting, E. L., & Mills, H. H. 1978. Low temperature resistance of developing flower buds of six deciduous fruit species. J. Amer. Soc. Hort. Sci. 103(2): 192-198.
17	Pyrus communis	Bartlett	Fruit crop	Deciduous	Fruit tree	Unclassified	Post bloom	69	End of flowering: all petals fallen	R	Csb	Prosser, WA, US	Prosser, WA, US	Prosser, WA, US	AN	Local	-3.2	-2.7	-2.95	Empirical	Experimental	Low temperature resistance of developing flower buds of six deciduous fruit species	Proebsting, E. L., & Mills, H. H. 1978. Low temperature resistance of developing flower buds of six deciduous fruit species. J. Amer. Soc. Hort. Sci. 103(2): 192-198.
17	Prunus avium	Bing	Fruit crop	Deciduous	Fruit tree	Unclassified	First swell	51	Inflorescence buds swelling	R	Csb	Prosser, WA, US	Prosser, WA, US	Prosser, WA, US	AN	Local	-14.3	-11.1	-12.7	Empirical	Experimental	Low temperature resistance of developing flower buds of six deciduous fruit species	Proebsting, E. L., & Mills, H. H. 1978. Low temperature resistance of developing flower buds of six deciduous fruit species. J. Amer. Soc. Hort. Sci. 103(2): 192-198.
17	Prunus avium	Bing	Fruit crop	Deciduous	Fruit tree	Unclassified	Side green	53	Bud burst	R	Csb	Prosser, WA, US	Prosser, WA, US	Prosser, WA, US	AN	Local	-9.9	-5.8	-7.85	Empirical	Experimental	Low temperature resistance of developing flower buds of six deciduous fruit species	Proebsting, E. L., & Mills, H. H. 1978. Low temperature resistance of developing flower buds of six deciduous fruit species. J. Amer. Soc. Hort. Sci. 103(2): 192-198.
17	Prunus avium	Bing	Fruit crop	Deciduous	Fruit tree	Unclassified	Green tip	54	Inflorescence enclosed by light green scales	R	Csb	Prosser, WA, US	Prosser, WA, US	Prosser, WA, US	AN	Local	-5.9	-3.7	-4.8	Empirical	Experimental	Low temperature resistance of developing flower buds of six deciduous fruit species	Proebsting, E. L., & Mills, H. H. 1978. Low temperature resistance of developing flower buds of six deciduous fruit species. J. Amer. Soc. Hort. Sci. 103(2): 192-198.
17	Prunus avium	Bing	Fruit crop	Deciduous	Fruit tree	Unclassified	Tight cluster	55	Single flower buds visible	R	Csb	Prosser, WA, US	Prosser, WA, US	Prosser, WA, US	AN	Local	-4.3	-3.1	-3.7	Empirical	Experimental	Low temperature resistance of developing flower buds of six deciduous fruit species	Proebsting, E. L., & Mills, H. H. 1978. Low temperature resistance of developing flower buds of six deciduous fruit species. J. Amer. Soc. Hort. Sci. 103(2): 192-198.
17	Prunus avium	Bing	Fruit crop	Deciduous	Fruit tree	Unclassified	Open cluster	57	Sepals open	R	Csb	Prosser, WA, US	Prosser, WA, US	Prosser, WA, US	AN	Local	-4.2	-2.7	-3.45	Empirical	Experimental	Low temperature resistance of developing flower buds of six deciduous fruit species	Proebsting, E. L., & Mills, H. H. 1978. Low temperature resistance of developing flower buds of six deciduous fruit species. J. Amer. Soc. Hort. Sci. 103(2): 192-198.
17	Prunus avium	Bing	Fruit crop	Deciduous	Fruit tree	Unclassified	First white	60	First flowers open	R	Csb	Prosser, WA, US	Prosser, WA, US	Prosser, WA, US	AN	Local	-3.6	-2.7	-3.15	Empirical	Experimental	Low temperature resistance of developing flower buds of six deciduous fruit species	Proebsting, E. L., & Mills, H. H. 1978. Low temperature resistance of developing flower buds of six deciduous fruit species. J. Amer. Soc. Hort. Sci. 103(2): 192-198.
17	Prunus avium	Bing	Fruit crop	Deciduous	Fruit tree	Unclassified	First bloom	61	Beginning of flowering	R	Csb	Prosser, WA, US	Prosser, WA, US	Prosser, WA, US	AN	Local	-3.4	-2.8	-3.1	Empirical	Experimental	Low temperature resistance of developing flower buds of six deciduous fruit species	Proebsting, E. L., & Mills, H. H. 1978. Low temperature resistance of developing flower buds of six deciduous fruit species. J. Amer. Soc. Hort. Sci. 103(2): 192-198.
17	Prunus avium	Bing	Fruit crop	Deciduous	Fruit tree	Unclassified	Full bloom	65	Full flowering	R	Csb	Prosser, WA, US	Prosser, WA, US	Prosser, WA, US	AN	Local	-3.2	-2.4	-2.8	Empirical	Experimental	Low temperature resistance of developing flower buds of six deciduous fruit species	Proebsting, E. L., & Mills, H. H. 1978. Low temperature resistance of developing flower buds of six deciduous fruit species. J. Amer. Soc. Hort. Sci. 103(2): 192-198.
17	Prunus avium	Bing	Fruit crop	Deciduous	Fruit tree	Unclassified	Post Bloom	69	End of flowering	R	Csb	Prosser, WA, US	Prosser, WA, US	Prosser, WA, US	AN	Local	-2.7	-2.1	-2.4	Empirical	Experimental	Low temperature resistance of developing flower buds of six deciduous fruit species	Proebsting, E. L., & Mills, H. H. 1978. Low temperature resistance of developing flower buds of six deciduous fruit species. J. Amer. Soc. Hort. Sci. 103(2): 192-198.
17	Prunus persica	Elberta	Fruit crop	Deciduous	Fruit tree	Unclassified	First swell	51	Inflorescence buds swelling: buds closed, light brown scales visible	R	Csb	Prosser, WA, US	Prosser, WA, US	Prosser, WA, US	AN	Local	-14.4	-7.4	-10.9	Empirical	Experimental	Low temperature resistance of developing flower buds of six deciduous fruit species	Proebsting, E. L., & Mills, H. H. 1978. Low temperature resistance of developing flower buds of six deciduous fruit species. J. Amer. Soc. Hort. Sci. 103(2): 192-198.
17	Prunus persica	Elberta	Fruit crop	Deciduous	Fruit tree	Unclassified	Calyx green	55	Single flower buds visible (still closed) borne on short stalks, green scales slightly open	R	Csb	Prosser, WA, US	Prosser, WA, US	Prosser, WA, US	AN	Local	-11.7	-6.1	-8.9	Empirical	Experimental	Low temperature resistance of developing flower buds of six deciduous fruit species	Proebsting, E. L., & Mills, H. H. 1978. Low temperature resistance of developing flower buds of six deciduous fruit species. J. Amer. Soc. Hort. Sci. 103(2): 192-198.
17	Prunus persica	Elberta	Fruit crop	Deciduous	Fruit tree	Unclassified	Calyx red	56	Flower pedicel elongating; sepals closed; single flowers separating	R	Csb	Prosser, WA, US	Prosser, WA, US	Prosser, WA, US	AN	Local	-9.2	-4.8	-7	Empirical	Experimental	Low temperature resistance of developing flower buds of six deciduous fruit species	Proebsting, E. L., & Mills, H. H. 1978. Low temperature resistance of developing flower buds of six deciduous fruit species. J. Amer. Soc. Hort. Sci. 103(2): 192-198.
17	Prunus persica	Elberta	Fruit crop	Deciduous	Fruit tree	Unclassified	First pink	57	Sepals open: petal tips visible; single flowers with white or pink petals (still closed)	R	Csb	Prosser, WA, US	Prosser, WA, US	Prosser, WA, US	AN	Local	-6.1	-4.1	-5.1	Empirical	Experimental	Low temperature resistance of developing flower buds of six deciduous fruit species	Proebsting, E. L., & Mills, H. H. 1978. Low temperature resistance of developing flower buds of six deciduous fruit species. J. Amer. Soc. Hort. Sci. 103(2): 192-198.
17	Prunus persica	Elberta	Fruit crop	Deciduous	Fruit tree	Unclassified	First bloom	60	First flowers open	R	Csb	Prosser, WA, US	Prosser, WA, US	Prosser, WA, US	AN	Local	-4.3	-3.3	-3.8	Empirical	Experimental	Low temperature resistance of developing flower buds of six deciduous fruit species	Proebsting, E. L., & Mills, H. H. 1978. Low temperature resistance of developing flower buds of six deciduous fruit species. J. Amer. Soc. Hort. Sci. 103(2): 192-198.
17	Prunus persica	Elberta	Fruit crop	Deciduous	Fruit tree	Unclassified	Full bloom	65	Full flowering: at least 50% of flowers open, first petals falling	R	Csb	Prosser, WA, US	Prosser, WA, US	Prosser, WA, US	AN	Local	-3.7	-2.7	-3.2	Empirical	Experimental	Low temperature resistance of developing flower buds of six deciduous fruit species	Proebsting, E. L., & Mills, H. H. 1978. Low temperature resistance of developing flower buds of six deciduous fruit species. J. Amer. Soc. Hort. Sci. 103(2): 192-198.
17	Prunus persica	Elberta	Fruit crop	Deciduous	Fruit tree	Unclassified	Post bloom	69	End of flowering: all petals fallen	R	Csb	Prosser, WA, US	Prosser, WA, US	Prosser, WA, US	AN	Local	-3.2	-2.5	-2.85	Empirical	Experimental	Low temperature resistance of developing flower buds of six deciduous fruit species	Proebsting, E. L., & Mills, H. H. 1978. Low temperature resistance of developing flower buds of six deciduous fruit species. J. Amer. Soc. Hort. Sci. 103(2): 192-198.
17	Prunus domestica	Early Italian	Fruit crop	Deciduous	Fruit tree	Unclassified	First swell	51	Inflorescence buds swelling: buds closed, light brown scales visible	R	Csb	Prosser, WA, US	Prosser, WA, US	Prosser, WA, US	AN	Local	-14.8	-11.1	-12.95	Empirical	Experimental	Low temperature resistance of developing flower buds of six deciduous fruit species	Proebsting, E. L., & Mills, H. H. 1978. Low temperature resistance of developing flower buds of six deciduous fruit species. J. Amer. Soc. Hort. Sci. 103(2): 192-198.
17	Prunus domestica	Early Italian	Fruit crop	Deciduous	Fruit tree	Unclassified	Side white	53	Bud burst: scales separated, light green bud sections visible	R	Csb	Prosser, WA, US	Prosser, WA, US	Prosser, WA, US	AN	Local	-13.3	-8.9	-11.1	Empirical	Experimental	Low temperature resistance of developing flower buds of six deciduous fruit species	Proebsting, E. L., & Mills, H. H. 1978. Low temperature resistance of developing flower buds of six deciduous fruit species. J. Amer. Soc. Hort. Sci. 103(2): 192-198.
17	Prunus domestica	Early Italian	Fruit crop	Deciduous	Fruit tree	Unclassified	Tip green	55	Single flower buds visible (still closed) borne on short stalks, green scales slightly open	R	Csb	Prosser, WA, US	Prosser, WA, US	Prosser, WA, US	AN	Local	-11.4	-8.1	-9.75	Empirical	Experimental	Low temperature resistance of developing flower buds of six deciduous fruit species	Proebsting, E. L., & Mills, H. H. 1978. Low temperature resistance of developing flower buds of six deciduous fruit species. J. Amer. Soc. Hort. Sci. 103(2): 192-198.
17	Prunus domestica	Early Italian	Fruit crop	Deciduous	Fruit tree	Unclassified	Tight cluster	56	Flower pedicel elongating; sepals closed; single flowers separating	R	Csb	Prosser, WA, US	Prosser, WA, US	Prosser, WA, US	AN	Local	-8.9	-5.4	-7.15	Empirical	Experimental	Low temperature resistance of developing flower buds of six deciduous fruit species	Proebsting, E. L., & Mills, H. H. 1978. Low temperature resistance of developing flower buds of six deciduous fruit species. J. Amer. Soc. Hort. Sci. 103(2): 192-198.
17	Prunus domestica	Early Italian	Fruit crop	Deciduous	Fruit tree	Unclassified	First white	57	Sepals open: petal tips visible; single flowers with white or pink petals (still closed)	R	Csb	Prosser, WA, US	Prosser, WA, US	Prosser, WA, US	AN	Local	-6.1	-4	-5.05	Empirical	Experimental	Low temperature resistance of developing flower buds of six deciduous fruit species	Proebsting, E. L., & Mills, H. H. 1978. Low temperature resistance of developing flower buds of six deciduous fruit species. J. Amer. Soc. Hort. Sci. 103(2): 192-198.
17	Prunus domestica	Early Italian	Fruit crop	Deciduous	Fruit tree	Unclassified	First bloom	60	First flowers open	R	Csb	Prosser, WA, US	Prosser, WA, US	Prosser, WA, US	AN	Local	-6.4	-4.3	-5.35	Empirical	Experimental	Low temperature resistance of developing flower buds of six deciduous fruit species	Proebsting, E. L., & Mills, H. H. 1978. Low temperature resistance of developing flower buds of six deciduous fruit species. J. Amer. Soc. Hort. Sci. 103(2): 192-198.
17	Prunus domestica	Early Italian	Fruit crop	Deciduous	Fruit tree	Unclassified	Full bloom	65	Full flowering: at least 50% of flowers open, first petals falling	R	Csb	Prosser, WA, US	Prosser, WA, US	Prosser, WA, US	AN	Local	-4.5	-3.1	-3.8	Empirical	Experimental	Low temperature resistance of developing flower buds of six deciduous fruit species	Proebsting, E. L., & Mills, H. H. 1978. Low temperature resistance of developing flower buds of six deciduous fruit species. J. Amer. Soc. Hort. Sci. 103(2): 192-198.
17	Prunus domestica	Early Italian	Fruit crop	Deciduous	Fruit tree	Unclassified	Post bloom	69	End of flowering: all petals fallen	R	Csb	Prosser, WA, US	Prosser, WA, US	Prosser, WA, US	AN	Local	-3.3	-2.6	-2.95	Empirical	Experimental	Low temperature resistance of developing flower buds of six deciduous fruit species	Proebsting, E. L., & Mills, H. H. 1978. Low temperature resistance of developing flower buds of six deciduous fruit species. J. Amer. Soc. Hort. Sci. 103(2): 192-198.
17	Prunus armeniaca	Tilton, Rival, Earliril and others not mentioned	Fruit crop	Deciduous	Fruit tree	Unclassified	Tip separates	55	Single flower buds visible (still closed) borne on short stalks, green scales slightly open	R	Csb	Prosser, WA, US	Prosser, WA, US	Prosser, WA, US	AN	Local	-9.8	-4.3	-7.05	Empirical	Experimental	Low temperature resistance of developing flower buds of six deciduous fruit species	Proebsting, E. L., & Mills, H. H. 1978. Low temperature resistance of developing flower buds of six deciduous fruit species. J. Amer. Soc. Hort. Sci. 103(2): 192-198.
17	Prunus armeniaca	Tilton, Rival, Earliril and others not mentioned	Fruit crop	Deciduous	Fruit tree	Unclassified	Red calyx	56	Flower pedicel elongating; sepals closed; single flowers separating	R	Csb	Prosser, WA, US	Prosser, WA, US	Prosser, WA, US	AN	Local	-10.5	-6.2	-8.35	Empirical	Experimental	Low temperature resistance of developing flower buds of six deciduous fruit species	Proebsting, E. L., & Mills, H. H. 1978. Low temperature resistance of developing flower buds of six deciduous fruit species. J. Amer. Soc. Hort. Sci. 103(2): 192-198.
17	Prunus armeniaca	Tilton, Rival, Earliril and others not mentioned	Fruit crop	Deciduous	Fruit tree	Unclassified	First white	57	Sepals open: petal tips visible; single flowers with white or pink petals (still closed)	R	Csb	Prosser, WA, US	Prosser, WA, US	Prosser, WA, US	AN	Local	-7.4	-4.9	-6.15	Empirical	Experimental	Low temperature resistance of developing flower buds of six deciduous fruit species	Proebsting, E. L., & Mills, H. H. 1978. Low temperature resistance of developing flower buds of six deciduous fruit species. J. Amer. Soc. Hort. Sci. 103(2): 192-198.
17	Prunus armeniaca	Tilton, Rival, Earliril and others not mentioned	Fruit crop	Deciduous	Fruit tree	Unclassified	First bloom	60	First flowers open	R	Csb	Prosser, WA, US	Prosser, WA, US	Prosser, WA, US	AN	Local	-6.7	-4.3	-5.5	Empirical	Experimental	Low temperature resistance of developing flower buds of six deciduous fruit species	Proebsting, E. L., & Mills, H. H. 1978. Low temperature resistance of developing flower buds of six deciduous fruit species. J. Amer. Soc. Hort. Sci. 103(2): 192-198.
17	Prunus armeniaca	Tilton, Rival, Earliril and others not mentioned	Fruit crop	Deciduous	Fruit tree	Unclassified	Full bloom	65	Full flowering: at least 50% of flowers open, first petals falling	R	Csb	Prosser, WA, US	Prosser, WA, US	Prosser, WA, US	AN	Local	-4.5	-2.9	-3.7	Empirical	Experimental	Low temperature resistance of developing flower buds of six deciduous fruit species	Proebsting, E. L., & Mills, H. H. 1978. Low temperature resistance of developing flower buds of six deciduous fruit species. J. Amer. Soc. Hort. Sci. 103(2): 192-198.
17	Prunus armeniaca	Tilton, Rival, Earliril and others not mentioned	Fruit crop	Deciduous	Fruit tree	Unclassified	In shuck	69	End of flowering: all petals fallen	R	Csb	Prosser, WA, US	Prosser, WA, US	Prosser, WA, US	AN	Local	-3.6	-2.6	-3.1	Empirical	Experimental	Low temperature resistance of developing flower buds of six deciduous fruit species	Proebsting, E. L., & Mills, H. H. 1978. Low temperature resistance of developing flower buds of six deciduous fruit species. J. Amer. Soc. Hort. Sci. 103(2): 192-198.
17	Prunus armeniaca	Tilton, Rival, Earliril and others not mentioned	Fruit crop	Deciduous	Fruit tree	Unclassified	Green fruit	72	Green ovary surrounded by dying sepal crown, sepals beginning to fall	R	Csb	Prosser, WA, US	Prosser, WA, US	Prosser, WA, US	AN	Local	-2.8	-2.3	-2.55	Empirical	Experimental	Low temperature resistance of developing flower buds of six deciduous fruit species	Proebsting, E. L., & Mills, H. H. 1978. Low temperature resistance of developing flower buds of six deciduous fruit species. J. Amer. Soc. Hort. Sci. 103(2): 192-198.
18	Acer negundo	None	Native forest	Deciduous	Forest tree	Unclassified	Open flowers at anthesis	65	Full flowering: at least 50% of flowers open, first petals falling	R	Dfb	Duluth, MN, US	Duluth, MN, US	Duluth, MN, US	AN	Local	-5	0	-2.5	Empirical	Experimental	Floral freezing tolerance is tied to flowering time in North American woody plant species	Savage, J. A., Fakhreddine, Q., & Vandenheuval, B. 2025. Floral freezing tolerance is tied to flowering time in North American woody plant species. Annals of Botany 135(1-2): 305-316.
18	Acer rubrum	None	Native forest	Deciduous	Forest tree	Early	Open flowers at anthesis	65	Full flowering: at least 50% of flowers open, first petals falling	R	Dfb	Duluth, MN, US	Duluth, MN, US	Duluth, MN, US	AN	Local	-5	0	-2.5	Empirical	Experimental	Floral freezing tolerance is tied to flowering time in North American woody plant species	Savage, J. A., Fakhreddine, Q., & Vandenheuval, B. 2025. Floral freezing tolerance is tied to flowering time in North American woody plant species. Annals of Botany 135(1-2): 305-316.
18	Acer saccharum	None	Native forest	Deciduous	Forest tree	Late	Open flowers at anthesis	65	Full flowering: at least 50% of flowers open, first petals falling	R	Dfb	Duluth, MN, US	Duluth, MN, US	Duluth, MN, US	AN	Local	-5	0	-2.5	Empirical	Experimental	Floral freezing tolerance is tied to flowering time in North American woody plant species	Savage, J. A., Fakhreddine, Q., & Vandenheuval, B. 2025. Floral freezing tolerance is tied to flowering time in North American woody plant species. Annals of Botany 135(1-2): 305-316.
18	Acer spicatum	None	Native forest	Deciduous	Forest tree	Unclassified	Open flowers at anthesis	65	Full flowering: at least 50% of flowers open, first petals falling	R	Dfb	Duluth, MN, US	Duluth, MN, US	Duluth, MN, US	AN	Local	-5	0	-2.5	Empirical	Experimental	Floral freezing tolerance is tied to flowering time in North American woody plant species	Savage, J. A., Fakhreddine, Q., & Vandenheuval, B. 2025. Floral freezing tolerance is tied to flowering time in North American woody plant species. Annals of Botany 135(1-2): 305-316.
18	Alnus incana	None	Native forest	Deciduous	Forest tree	Early	Open flowers at anthesis	65	Full flowering: at least 50% of flowers open, first petals falling	R	Dfb	Duluth, MN, US	Duluth, MN, US	Duluth, MN, US	AN	Local	-5	0	-2.5	Empirical	Experimental	Floral freezing tolerance is tied to flowering time in North American woody plant species	Savage, J. A., Fakhreddine, Q., & Vandenheuval, B. 2025. Floral freezing tolerance is tied to flowering time in North American woody plant species. Annals of Botany 135(1-2): 305-316.
18	Amelianchier spicata	None	Native forest	Deciduous	Forest tree	Early	Open flowers at anthesis	65	Full flowering: at least 50% of flowers open, first petals falling	R	Dfb	Duluth, MN, US	Duluth, MN, US	Duluth, MN, US	AN	Local	-5	0	-2.5	Empirical	Experimental	Floral freezing tolerance is tied to flowering time in North American woody plant species	Savage, J. A., Fakhreddine, Q., & Vandenheuval, B. 2025. Floral freezing tolerance is tied to flowering time in North American woody plant species. Annals of Botany 135(1-2): 305-316.
18	Apocynum androsaemifolium	None	Native forest	Deciduous	Forest tree	Early	Open flowers at anthesis	65	Full flowering: at least 50% of flowers open, first petals falling	R	Dfb	Duluth, MN, US	Duluth, MN, US	Duluth, MN, US	AN	Local	-5	0	-2.5	Empirical	Experimental	Floral freezing tolerance is tied to flowering time in North American woody plant species	Savage, J. A., Fakhreddine, Q., & Vandenheuval, B. 2025. Floral freezing tolerance is tied to flowering time in North American woody plant species. Annals of Botany 135(1-2): 305-316.
18	Betula papyrifera	None	Native forest	Deciduous	Forest tree	Early	Open flowers at anthesis	65	Full flowering: at least 50% of flowers open, first petals falling	R	Dfb	Duluth, MN, US	Duluth, MN, US	Duluth, MN, US	AN	Local	-5	0	-2.5	Empirical	Experimental	Floral freezing tolerance is tied to flowering time in North American woody plant species	Savage, J. A., Fakhreddine, Q., & Vandenheuval, B. 2025. Floral freezing tolerance is tied to flowering time in North American woody plant species. Annals of Botany 135(1-2): 305-316.
18	Clematis virginiana	None	Native forest	Deciduous	Forest tree	Unclassified	Open flowers at anthesis	65	Full flowering: at least 50% of flowers open, first petals falling	R	Dfb	Duluth, MN, US	Duluth, MN, US	Duluth, MN, US	AN	Local	-5	0	-2.5	Empirical	Experimental	Floral freezing tolerance is tied to flowering time in North American woody plant species	Savage, J. A., Fakhreddine, Q., & Vandenheuval, B. 2025. Floral freezing tolerance is tied to flowering time in North American woody plant species. Annals of Botany 135(1-2): 305-316.
18	Cornus rugosa, Cornus sericea	None	Native forest	Deciduous	Forest tree	Unclassified	Open flowers at anthesis	65	Full flowering: at least 50% of flowers open, first petals falling	R	Dfb	Duluth, MN, US	Duluth, MN, US	Duluth, MN, US	AN	Local	-5	0	-2.5	Empirical	Experimental	Floral freezing tolerance is tied to flowering time in North American woody plant species	Savage, J. A., Fakhreddine, Q., & Vandenheuval, B. 2025. Floral freezing tolerance is tied to flowering time in North American woody plant species. Annals of Botany 135(1-2): 305-316.
18	Corylys comuta	None	Native forest	Deciduous	Forest tree	Early	Open flowers at anthesis	65	Full flowering: at least 50% of flowers open, first petals falling	R	Dfb	Duluth, MN, US	Duluth, MN, US	Duluth, MN, US	AN	Local	-5	0	-2.5	Empirical	Experimental	Floral freezing tolerance is tied to flowering time in North American woody plant species	Savage, J. A., Fakhreddine, Q., & Vandenheuval, B. 2025. Floral freezing tolerance is tied to flowering time in North American woody plant species. Annals of Botany 135(1-2): 305-316.
18	Diervilla lonicera	None	Native forest	Deciduous	Forest tree	Unclassified	Open flowers at anthesis	65	Full flowering: at least 50% of flowers open, first petals falling	R	Dfb	Duluth, MN, US	Duluth, MN, US	Duluth, MN, US	AN	Local	-5	0	-2.5	Empirical	Experimental	Floral freezing tolerance is tied to flowering time in North American woody plant species	Savage, J. A., Fakhreddine, Q., & Vandenheuval, B. 2025. Floral freezing tolerance is tied to flowering time in North American woody plant species. Annals of Botany 135(1-2): 305-316.
18	Populus tremuloides	None	Native forest	Deciduous	Forest tree	Early	Open flowers at anthesis	65	Full flowering: at least 50% of flowers open, first petals falling	R	Dfb	Duluth, MN, US	Duluth, MN, US	Duluth, MN, US	AN	Local	-5	0	-2.5	Empirical	Experimental	Floral freezing tolerance is tied to flowering time in North American woody plant species	Savage, J. A., Fakhreddine, Q., & Vandenheuval, B. 2025. Floral freezing tolerance is tied to flowering time in North American woody plant species. Annals of Botany 135(1-2): 305-316.
18	Prunus americana, Prunus virginiana	None	Native forest	Deciduous	Forest tree	Early	Open flowers at anthesis	65	Full flowering: at least 50% of flowers open, first petals falling	R	Dfb	Duluth, MN, US	Duluth, MN, US	Duluth, MN, US	AN	Local	-5	0	-2.5	Empirical	Experimental	Floral freezing tolerance is tied to flowering time in North American woody plant species	Savage, J. A., Fakhreddine, Q., & Vandenheuval, B. 2025. Floral freezing tolerance is tied to flowering time in North American woody plant species. Annals of Botany 135(1-2): 305-316.
18	Rosa blanda	None	Native forest	Deciduous	Shrub	Unclassified	Open flowers at anthesis	65	Full flowering: at least 50% of flowers open, first petals falling	R	Dfb	Duluth, MN, US	Duluth, MN, US	Duluth, MN, US	AN	Local	-5	0	-2.5	Empirical	Experimental	Floral freezing tolerance is tied to flowering time in North American woody plant species	Savage, J. A., Fakhreddine, Q., & Vandenheuval, B. 2025. Floral freezing tolerance is tied to flowering time in North American woody plant species. Annals of Botany 135(1-2): 305-316.
18	Rubus parviflorus	None	Native forest	Deciduous	Bushy berry fruits	Early	Open flowers at anthesis	65	Full flowering: at least 50% of flowers open, first petals falling	R	Dfb	Duluth, MN, US	Duluth, MN, US	Duluth, MN, US	AN	Local	-5	0	-2.5	Empirical	Experimental	Floral freezing tolerance is tied to flowering time in North American woody plant species	Savage, J. A., Fakhreddine, Q., & Vandenheuval, B. 2025. Floral freezing tolerance is tied to flowering time in North American woody plant species. Annals of Botany 135(1-2): 305-316.
18	Salix discolor	None	Native forest	Deciduous	Forest tree	Early	Open flowers at anthesis	65	Full flowering: at least 50% of flowers open, first petals falling	R	Dfb	Duluth, MN, US	Duluth, MN, US	Duluth, MN, US	AN	Local	-5	0	-2.5	Empirical	Experimental	Floral freezing tolerance is tied to flowering time in North American woody plant species	Savage, J. A., Fakhreddine, Q., & Vandenheuval, B. 2025. Floral freezing tolerance is tied to flowering time in North American woody plant species. Annals of Botany 135(1-2): 305-316.
18	Sambucus racemosa	None	Native forest	Deciduous	Shrub	Unclassified	Open flowers at anthesis	65	Full flowering: at least 50% of flowers open, first petals falling	R	Dfb	Duluth, MN, US	Duluth, MN, US	Duluth, MN, US	AN	Local	-5	0	-2.5	Empirical	Experimental	Floral freezing tolerance is tied to flowering time in North American woody plant species	Savage, J. A., Fakhreddine, Q., & Vandenheuval, B. 2025. Floral freezing tolerance is tied to flowering time in North American woody plant species. Annals of Botany 135(1-2): 305-316.
18	Sorbus decora	None	Native forest	Deciduous	Forest tree	Unclassified	Open flowers at anthesis	65	Full flowering: at least 50% of flowers open, first petals falling	R	Dfb	Duluth, MN, US	Duluth, MN, US	Duluth, MN, US	AN	Local	-5	0	-2.5	Empirical	Experimental	Floral freezing tolerance is tied to flowering time in North American woody plant species	Savage, J. A., Fakhreddine, Q., & Vandenheuval, B. 2025. Floral freezing tolerance is tied to flowering time in North American woody plant species. Annals of Botany 135(1-2): 305-316.
18	Tilia americana	None	Native forest	Deciduous	Forest tree	Late	Open flowers at anthesis	65	Full flowering: at least 50% of flowers open, first petals falling	R	Dfb	Duluth, MN, US	Duluth, MN, US	Duluth, MN, US	AN	Local	-5	0	-2.5	Empirical	Experimental	Floral freezing tolerance is tied to flowering time in North American woody plant species	Savage, J. A., Fakhreddine, Q., & Vandenheuval, B. 2025. Floral freezing tolerance is tied to flowering time in North American woody plant species. Annals of Botany 135(1-2): 305-316.
18	Viburnum lentago, Viburnum trilobum	None	Native forest	Deciduous	Forest tree	Unclassified	Open flowers at anthesis	65	Full flowering: at least 50% of flowers open, first petals falling	R	Dfb	Duluth, MN, US	Duluth, MN, US	Duluth, MN, US	AN	Local	-5	0	-2.5	Empirical	Experimental	Floral freezing tolerance is tied to flowering time in North American woody plant species	Savage, J. A., Fakhreddine, Q., & Vandenheuval, B. 2025. Floral freezing tolerance is tied to flowering time in North American woody plant species. Annals of Botany 135(1-2): 305-316.
19	Betula pubescens	None	Native forest	Deciduous	Forest tree	Early	Bud break	7	Beginning of sprouting or bud breaking; shoot emergence	V	Dfc	Durham, UK	Durham, UK	29 different research stations of the Finnish Forest Research Institute (METLA), spanning all of Finland	EU	Local	0	0	0	Model	Model	Predicting spatial and temporal patterns of bud-burst and spring frost risk in north-west Europe: the implications of local adaptation to climate	Bennie, J., Kubin, E., Wiltshire, A., Huntley, B., & Baxter, B. Predicting spatial and temporal patterns of bud-burst and spring frost risk in north-west Europe: the implications of local adaptation to climate. Global Change Biology 16(5): 1503-1514
20	Pseudotsuga menziesii	None	Native forest	Evergreen	Forest tree	Late	Stage 1 (Krutzsch index)	1	Beginning of bud swelling	V	Dfb	Växjö, Sweden	Växjo, Sweden	Vassbo Resarch Station, SWE & Asa experimental forest, SWE	EU	Local	-5	-5	-5	Empirical	Experimental	Differences in bud burst timing and bud freezing tolerance among interor and coastal seed sources of Douglas fir	Malmqvist, C., Wallin, E., Lindström, A., & Säll, H. 2017. Differences in bud burst timing and bud freezing tolerance among interior and coastal seed sources of Douglas fir. Trees 31: 1987-1998.
20	Pseudotsuga menziesii	None	Native forest	Evergreen	Forest tree	Late	Stage 2 (Krutzsch index)	3	End of bud swelling: buds swollen, but not green	V	Dfb	Växjö, Sweden	Växjo, Sweden	Vassbo Resarch Station, SWE & Asa experimental forest, SWE	EU	Local	-5	-5	-5	Empirical	Experimental	Differences in bud burst timing and bud freezing tolerance among interor and coastal seed sources of Douglas fir	Malmqvist, C., Wallin, E., Lindström, A., & Säll, H. 2017. Differences in bud burst timing and bud freezing tolerance among interior and coastal seed sources of Douglas fir. Trees 31: 1987-1998.
20	Picea abies	None	Native forest	Evergreen	Forest tree	Unclassified	Stage 1 (Krutzsch index)	1	Beginning of bud swelling	V	Dfb	Växjö, Sweden	Växjo, Sweden	Vassbo Resarch Station, SWE & Asa experimental forest, SWE	EU	Local	-5	-5	-5	Empirical	Experimental	Differences in bud burst timing and bud freezing tolerance among interor and coastal seed sources of Douglas fir	Malmqvist, C., Wallin, E., Lindström, A., & Säll, H. 2017. Differences in bud burst timing and bud freezing tolerance among interior and coastal seed sources of Douglas fir. Trees 31: 1987-1998.
20	Picea abies	None	Native forest	Evergreen	Forest tree	Unclassified	Stage 2 (Krutzsch index)	3	End of bud swelling: buds swollen, but not green	V	Dfb	Växjö, Sweden	Växjo, Sweden	Vassbo Resarch Station, SWE & Asa experimental forest, SWE	EU	Local	-5	-5	-5	Empirical	Experimental	Differences in bud burst timing and bud freezing tolerance among interor and coastal seed sources of Douglas fir	Malmqvist, C., Wallin, E., Lindström, A., & Säll, H. 2017. Differences in bud burst timing and bud freezing tolerance among interior and coastal seed sources of Douglas fir. Trees 31: 1987-1998.
22	Hordeum vulgare	Franklin, Amagi Nijo, Haruna Nijo, Icarda #81, Icarda #70, Gilbert, Kaputar	Row crop	Annual	Forest tree	Unclassified	post-heading	59	End of heading: inflorescence fully emerged	R	Cfb	Toowoomba, QLD, AUS	Toowoomba, QLD, AUS	Toowoomba, QLD, AUS, and Warwick, QLD, AUS	OC	Local	-8	-6	-7	Empirical	Observational	Post head-emergence frost resistance of barley genotypes in the northern grain region of Australia	Frederiks, T. M., Christopher, J. T., Fletcher, S. E. H., & Borrell, A. K. 2011. Post head-emergence frost resistance of barley genotypes in the northern grain region of Austrialia. Crop & Pasture Science 62(9): 736-745.
23	640 species	None	Native forest	Various	Forest tree	Unclassified	Late spring frosts (LSF) - events occurring after leaf-out and before flowering	51	Inflorescence or flower buds visible	V/R	Various	Chengdu, China	Chengdu, China	Northern Hemisphere	AS	Global	-2.2	-2.2	-2.2	Model	Model	Flowering in the Northern Hemisphere is delayed by frost after leaf-out	Qiu, H., Yan, Q., Yang, Y., Huang, X., et al. 2024. Flowering in the Northern Hemisphere is delayed by frost after leaf-out. Nature Communications 15: 9123.
24	Pseudotsuga menziesii	None	Native forest	Evergreen	Forest tree	Unclassified	Upper Limit Cold Hardiness Temperature	0	Dormancy: buds closed and covered by scales	V	Various	Seattle, WA	Seattle, WA	Southern British Columbia, Washington and central Oregon	AN	Regional	-3	-3	-3	Model	Model	Adapting a process-oriented cold hardiness model to conifers	Stuke, M., Yun, K., & Kim, S. 2024. Adapting a process-oriented cold hardiness model to conifers. Forest Ecology and Management 553: 121611
25	Pinus pinaster	None	Native forest	Evergreen	Forest tree	Unclassified	Dormant. Spring before the growth of new shoots	0	Dormancy: buds closed and covered by scales	V	Csa	Pontevedra, Spain	Pontevedra, Spain	Galicia, Spain	EU	Local	-14	-3	-8.5	Empirical	Experimental	Seasonal cold hardiness in maritime pine assessed by different methods	Prada, E., Alía, R., Climent, J., & Díaz, R. 2014. Seasonal cold hardiness in maritime pine assessed by different methods. Tree Genetics & Genomics 10: 689-701.
26	Triticum aestivum	Keumkang, Jokyoung	Row crop	Annual	Non_woody	Unclassified	Heading	55	Middle of heading: half of inflorescence emerged	R	Dwa	Müncheberg, Germany	Müncheberg, Germany	7 trial sites distributed throughout Korea	AS	Regional	2	2	2	Model	Model	Spring frost risk assessment on winter wheat in South Korea	Kim, Y., Asseng, S., & Webber, H. 2025. Spring frost risk assessment on winter wheat in South Korea. Agricultural and Forest Meteorology 366: 110484.
27	Fraxinus chinensis	None	Native forest	Deciduous	Shrub	Early	Before budbreak	0	Dormancy: buds closed and covered by scales	V	Dwa	Beijing, China	Beijing, China	Beijing, China	AS	Local	-2.2	-2.2	-2.2	Empirical	Experimental	Seasonal variations of cold hardiness and dormancy depth in five temperate woody plants in China	Hu, Z., Lin, S., Wang, H., & Dai, J. 2022. Seasonal variations of cold hardiness and dormancy depth in five temperate woody plants in China. Fron. For. Glob. Change 5.
27	Fraxinus chinensis	None	Native forest	Deciduous	Shrub	Early	Post budbreak	9	Buds show green tips	V	Dwa	Beijing, China	Beijing, China	Beijing, China	AS	Local	-2.2	-2.2	-2.2	Empirical	Experimental	Seasonal variations of cold hardiness and dormancy depth in five temperate woody plants in China	Hu, Z., Lin, S., Wang, H., & Dai, J. 2022. Seasonal variations of cold hardiness and dormancy depth in five temperate woody plants in China. Fron. For. Glob. Change 5.
27	Salix babylonica	None	Native forest	Deciduous	Forest tree	Late	Before budbreak	0	Dormancy: buds closed and covered by scales	V	Dwa	Beijing, China	Beijing, China	Beijing, China	AS	Local	-2.2	-2.2	-2.2	Empirical	Experimental	Seasonal variations of cold hardiness and dormancy depth in five temperate woody plants in China	Hu, Z., Lin, S., Wang, H., & Dai, J. 2022. Seasonal variations of cold hardiness and dormancy depth in five temperate woody plants in China. Fron. For. Glob. Change 5.
27	Salix babylonica	None	Native forest	Deciduous	Forest tree	Late	Post budbreak	9	Buds show green tips	V	Dwa	Beijing, China	Beijing, China	Beijing, China	AS	Local	-2.2	-2.2	-2.2	Empirical	Experimental	Seasonal variations of cold hardiness and dormancy depth in five temperate woody plants in China	Hu, Z., Lin, S., Wang, H., & Dai, J. 2022. Seasonal variations of cold hardiness and dormancy depth in five temperate woody plants in China. Fron. For. Glob. Change 5.
27	Jasminum nudiflorum	None	Native forest	Deciduous	Forest tree	Unclassified	Before budbreak	0	Dormancy: buds closed and covered by scales	V	Dwa	Beijing, China	Beijing, China	Beijing, China	AS	Local	-2.2	-2.2	-2.2	Empirical	Experimental	Seasonal variations of cold hardiness and dormancy depth in five temperate woody plants in China	Hu, Z., Lin, S., Wang, H., & Dai, J. 2022. Seasonal variations of cold hardiness and dormancy depth in five temperate woody plants in China. Fron. For. Glob. Change 5.
27	Jasminum nudiflorum	None	Native forest	Deciduous	Forest tree	Unclassified	Post budbreak	9	Buds show green tips	V	Dwa	Beijing, China	Beijing, China	Beijing, China	AS	Local	-2.2	-2.2	-2.2	Empirical	Experimental	Seasonal variations of cold hardiness and dormancy depth in five temperate woody plants in China	Hu, Z., Lin, S., Wang, H., & Dai, J. 2022. Seasonal variations of cold hardiness and dormancy depth in five temperate woody plants in China. Fron. For. Glob. Change 5.
27	Forsythia suspensa	None	Native forest	Deciduous	Forest tree	Early	Before budbreak	0	Dormancy: buds closed and covered by scales	V	Dwa	Beijing, China	Beijing, China	Beijing, China	AS	Local	-2.2	-2.2	-2.2	Empirical	Experimental	Seasonal variations of cold hardiness and dormancy depth in five temperate woody plants in China	Hu, Z., Lin, S., Wang, H., & Dai, J. 2022. Seasonal variations of cold hardiness and dormancy depth in five temperate woody plants in China. Fron. For. Glob. Change 5.
27	Forsythia suspensa	None	Native forest	Deciduous	Forest tree	Early	Post budbreak	9	Buds show green tips	V	Dwa	Beijing, China	Beijing, China	Beijing, China	AS	Local	-2.2	-2.2	-2.2	Empirical	Experimental	Seasonal variations of cold hardiness and dormancy depth in five temperate woody plants in China	Hu, Z., Lin, S., Wang, H., & Dai, J. 2022. Seasonal variations of cold hardiness and dormancy depth in five temperate woody plants in China. Fron. For. Glob. Change 5.
27	Syringa oblata	None	Native forest	Deciduous	Shrub	Early	Before budbreak	0	Dormancy: buds closed and covered by scales	V	Dwa	Beijing, China	Beijing, China	Beijing, China	AS	Local	-2.2	-2.2	-2.2	Empirical	Experimental	Seasonal variations of cold hardiness and dormancy depth in five temperate woody plants in China	Hu, Z., Lin, S., Wang, H., & Dai, J. 2022. Seasonal variations of cold hardiness and dormancy depth in five temperate woody plants in China. Fron. For. Glob. Change 5.
27	Syringa oblata	None	Native forest	Deciduous	Shrub	Early	Post budbreak	9	Buds show green tips	V	Dwa	Beijing, China	Beijing, China	Beijing, China	AS	Local	-2.2	-2.2	-2.2	Empirical	Experimental	Seasonal variations of cold hardiness and dormancy depth in five temperate woody plants in China	Hu, Z., Lin, S., Wang, H., & Dai, J. 2022. Seasonal variations of cold hardiness and dormancy depth in five temperate woody plants in China. Fron. For. Glob. Change 5.
28	Acer saccharum	None	Native forest	Deciduous	Forest tree	Late	initial bud swell	1	Beginning of bud swelling	V	Dfb	Guangzhou, China	Guangzhou, China	Ripon, Quebec, CA & Chicoutimi, Quebec, CA	AN	Local	0	0	0	Model	Model	Late frost as a driver of ecotypic differentiation in sugar maple: Implications for assisted migration	Zeng, Q., Marquis, B., Delagrange, S., Zhou, P., Yuan, S., Sylvian, J., Raymond, P., & Rossi, S. 2022. Late frost as a driver of ecotypic differentiation in sugar maple: Implications for assisted migration. Agricultural and Forest Meteorology 323: 109041
28	Acer saccharum	None	Native forest	Deciduous	Forest tree	Late	Bud elongation	3	End of bud swelling: buds swollen, but not green	V	Dfb	Guangzhou, China	Guangzhou, China	Ripon, Quebec, CA & Chicoutimi, Quebec, CA	AN	Local	0	0	0	Model	Model	Late frost as a driver of ecotypic differentiation in sugar maple: Implications for assisted migration	Zeng, Q., Marquis, B., Delagrange, S., Zhou, P., Yuan, S., Sylvian, J., Raymond, P., & Rossi, S. 2022. Late frost as a driver of ecotypic differentiation in sugar maple: Implications for assisted migration. Agricultural and Forest Meteorology 323: 109042
28	Acer saccharum	None	Native forest	Deciduous	Forest tree	Late	Bud tip becoming green	7	Beginning of sprouting or bud breaking; shoot emergence	V	Dfb	Guangzhou, China	Guangzhou, China	Ripon, Quebec, CA & Chicoutimi, Quebec, CA	AN	Local	0	0	0	Model	Model	Late frost as a driver of ecotypic differentiation in sugar maple: Implications for assisted migration	Zeng, Q., Marquis, B., Delagrange, S., Zhou, P., Yuan, S., Sylvian, J., Raymond, P., & Rossi, S. 2022. Late frost as a driver of ecotypic differentiation in sugar maple: Implications for assisted migration. Agricultural and Forest Meteorology 323: 109043
28	Acer saccharum	None	Native forest	Deciduous	Forest tree	Late	Leaf tip barely visible	9	Buds show green tips	V	Dfb	Guangzhou, China	Guangzhou, China	Ripon, Quebec, CA & Chicoutimi, Quebec, CA	AN	Local	0	0	0	Model	Model	Late frost as a driver of ecotypic differentiation in sugar maple: Implications for assisted migration	Zeng, Q., Marquis, B., Delagrange, S., Zhou, P., Yuan, S., Sylvian, J., Raymond, P., & Rossi, S. 2022. Late frost as a driver of ecotypic differentiation in sugar maple: Implications for assisted migration. Agricultural and Forest Meteorology 323: 109044
28	Acer saccharum	None	Native forest	Deciduous	Forest tree	Late	Leaf bundles extending beyond bud scales with leaves not yet separated	10	Green leaf tips 10mm above the bud scales	V	Dfb	Guangzhou, China	Guangzhou, China	Ripon, Quebec, CA & Chicoutimi, Quebec, CA	AN	Local	0	0	0	Model	Model	Late frost as a driver of ecotypic differentiation in sugar maple: Implications for assisted migration	Zeng, Q., Marquis, B., Delagrange, S., Zhou, P., Yuan, S., Sylvian, J., Raymond, P., & Rossi, S. 2022. Late frost as a driver of ecotypic differentiation in sugar maple: Implications for assisted migration. Agricultural and Forest Meteorology 323: 109045
28	Acer saccharum	None	Native forest	Deciduous	Forest tree	Late	Initial leaf emergence	11	First leaves unfolded	V	Dfb	Guangzhou, China	Guangzhou, China	Ripon, Quebec, CA & Chicoutimi, Quebec, CA	AN	Local	0	0	0	Model	Model	Late frost as a driver of ecotypic differentiation in sugar maple: Implications for assisted migration	Zeng, Q., Marquis, B., Delagrange, S., Zhou, P., Yuan, S., Sylvian, J., Raymond, P., & Rossi, S. 2022. Late frost as a driver of ecotypic differentiation in sugar maple: Implications for assisted migration. Agricultural and Forest Meteorology 323: 109046
28	Acer saccharum	None	Native forest	Deciduous	Forest tree	Late	Initial leaf expansion	15	More leaves unfolded, but not yet at full size. First leaves unfolded	V	Dfb	Guangzhou, China	Guangzhou, China	Ripon, Quebec, CA & Chicoutimi, Quebec, CA	AN	Local	0	0	0	Model	Model	Late frost as a driver of ecotypic differentiation in sugar maple: Implications for assisted migration	Zeng, Q., Marquis, B., Delagrange, S., Zhou, P., Yuan, S., Sylvian, J., Raymond, P., & Rossi, S. 2022. Late frost as a driver of ecotypic differentiation in sugar maple: Implications for assisted migration. Agricultural and Forest Meteorology 323: 109047
28	Acer saccharum	None	Native forest	Deciduous	Forest tree	Late	Leaves fully expanded	19	Leaf expansion complete	V	Dfb	Guangzhou, China	Guangzhou, China	Ripon, Quebec, CA & Chicoutimi, Quebec, CA	AN	Local	0	0	0	Model	Model	Late frost as a driver of ecotypic differentiation in sugar maple: Implications for assisted migration	Zeng, Q., Marquis, B., Delagrange, S., Zhou, P., Yuan, S., Sylvian, J., Raymond, P., & Rossi, S. 2022. Late frost as a driver of ecotypic differentiation in sugar maple: Implications for assisted migration. Agricultural and Forest Meteorology 323: 109048
29	Triticum aestivum	None	Row crop	Annual	Non_woody	Unclassified	Beginning of stem elongation	30	Beginning of stem elongation: pseudostem and tilleres erect, first internode begins to elongate, top of inflorescence at least 1cm above tillering node	V	Cfa	Nanjing, China	Nanjing, China	China	AS	Regional	2	2	2	Model	Model	Estimating spring frost and its impact on yield across winter wheat in China	Xiao, L., Liu, L., Asseng, S., Xia, Y., Tang, L., Liu, B., Cao, W., & Zhu, Y. 2018. Estimating spring frost and its impact on yield across winter wheat in China. Agricultural and Forest Meteorology 260-261: 154-164.
29	Triticum aestivum	None	Row crop	Annual	Non_woody	Unclassified	Flowering	65	Full flowering: 50% of anthers mature	R	Cfa	Nanjing, China	Nanjing, China	China	AS	Regional	2	2	2	Model	Model	Estimating spring frost and its impact on yield across winter wheat in China	Xiao, L., Liu, L., Asseng, S., Xia, Y., Tang, L., Liu, B., Cao, W., & Zhu, Y. 2018. Estimating spring frost and its impact on yield across winter wheat in China. Agricultural and Forest Meteorology 260-261: 154-164.
30	Abies alba	None	Native forest	Evergreen	Forest tree	Unclassified	Use of GDDs as a proxy for phenological stage, 52 degree-days reached at time of last spring frost on average	0	Dormancy: buds closed and covered by scales (EST)	V	Dfb	Birmensdorf, Switzerland	Birmensdorf, Switzerland	Switzerland	EU	Regional	-2	-2	-2	Model	Model	Contrasting resistance and resilience to extreme drought and late spring frost in five major European tree species	Vitasse, Y., Bottero, A., Cailleret, M., Bigler, C., Fonti, P., Gessler, A., Lévesque, M., Rohner, B., Weber, P., Rigling, A., & Wohlgemuth, T. 2019. Contrasting resistance and resilience to extreme drought and late spring frost in five major European tree species. Global Change Biology 25(11): 3781-3792
30	Picea abies	None	Native forest	Deciduous	Forest tree	Late	Use of GDDs as a proxy for phenological stage, 52 degree-days reached at time of last spring frost on average	0	Dormancy: buds closed and covered by scales (EST)	V	Dfb	Birmensdorf, Switzerland	Birmensdorf, Switzerland	Switzerland	EU	Regional	-2	-2	-2	Model	Model	Contrasting resistance and resilience to extreme drought and late spring frost in five major European tree species	Vitasse, Y., Bottero, A., Cailleret, M., Bigler, C., Fonti, P., Gessler, A., Lévesque, M., Rohner, B., Weber, P., Rigling, A., & Wohlgemuth, T. 2019. Contrasting resistance and resilience to extreme drought and late spring frost in five major European tree species. Global Change Biology 25(11): 3781-3793
30	Larix decidua	None	Native forest	Deciduous	Forest tree	Early	Use of GDDs as a proxy for phenological stage, 52 degree-days reached at time of last spring frost on average	0	Dormancy: buds closed and covered by scales (EST)	V	Dfb	Birmensdorf, Switzerland	Birmensdorf, Switzerland	Switzerland	EU	Regional	-2	-2	-2	Model	Model	Contrasting resistance and resilience to extreme drought and late spring frost in five major European tree species	Vitasse, Y., Bottero, A., Cailleret, M., Bigler, C., Fonti, P., Gessler, A., Lévesque, M., Rohner, B., Weber, P., Rigling, A., & Wohlgemuth, T. 2019. Contrasting resistance and resilience to extreme drought and late spring frost in five major European tree species. Global Change Biology 25(11): 3781-3794
30	Fagus sylvatica	None	Native forest	Evergreen	Forest tree	Late	Use of GDDs as a proxy for phenological stage, 52 degree-days reached at time of last spring frost on average	0	Dormancy: buds closed and covered by scales (EST)	V	Dfb	Birmensdorf, Switzerland	Birmensdorf, Switzerland	Switzerland	EU	Regional	-2	-2	-2	Model	Model	Contrasting resistance and resilience to extreme drought and late spring frost in five major European tree species	Vitasse, Y., Bottero, A., Cailleret, M., Bigler, C., Fonti, P., Gessler, A., Lévesque, M., Rohner, B., Weber, P., Rigling, A., & Wohlgemuth, T. 2019. Contrasting resistance and resilience to extreme drought and late spring frost in five major European tree species. Global Change Biology 25(11): 3781-3795
30	Quercus spp.	None	Native forest	Deciduous	Forest tree	Late	Use of GDDs as a proxy for phenological stage, 52 degree-days reached at time of last spring frost on average	0	Dormancy: buds closed and covered by scales (EST)	V	Dfb	Birmensdorf, Switzerland	Birmensdorf, Switzerland	Switzerland	EU	Regional	-2	-2	-2	Model	Model	Contrasting resistance and resilience to extreme drought and late spring frost in five major European tree species	Vitasse, Y., Bottero, A., Cailleret, M., Bigler, C., Fonti, P., Gessler, A., Lévesque, M., Rohner, B., Weber, P., Rigling, A., & Wohlgemuth, T. 2019. Contrasting resistance and resilience to extreme drought and late spring frost in five major European tree species. Global Change Biology 25(11): 3781-3796
31	Medicago sativa	Vernal	Row crop	Annual	Non_woody	Unclassified	hypocotyl arch	8	Cotyledons fully unfolded or epicotyl emerged	V	Dfb	Fargo, ND, US	Fargo, ND, US	Fargo, ND, US	AN	Local	-7.4	-6.3	-6.85	Empirical	Experimental	Frost tolerance of ten seedling legume species at four growth stages	Meyer, D. W., & Badaruddin, M. 2001. Frost tolerance of ten seedling legume species at four growth stages. Crop Science 41(6): 1838-1842.
31	Medicago sativa	Vernal	Row crop	Annual	Non_woody	Unclassified	fully expanded cotyledons	10	Second true leaf unfolded	V	Dfb	Fargo, ND, US	Fargo, ND, US	Fargo, ND, US	AN	Local	-7.4	-6.3	-6.85	Empirical	Experimental	Frost tolerance of ten seedling legume species at four growth stages	Meyer, D. W., & Badaruddin, M. 2001. Frost tolerance of ten seedling legume species at four growth stages. Crop Science 41(6): 1838-1842.
31	Medicago sativa	Vernal	Row crop	Annual	Non_woody	Unclassified	first trifoliolate emerged	11	Fourth true leaf unfolded	V	Dfb	Fargo, ND, US	Fargo, ND, US	Fargo, ND, US	AN	Local	-7.4	-6.3	-6.85	Empirical	Experimental	Frost tolerance of ten seedling legume species at four growth stages	Meyer, D. W., & Badaruddin, M. 2001. Frost tolerance of ten seedling legume species at four growth stages. Crop Science 41(6): 1838-1842.
31	Medicago sativa	Vernal	Row crop	Annual	Non_woody	Unclassified	second trifoliolate emerged	12	Sixth true leaf unfolded	V	Dfb	Fargo, ND, US	Fargo, ND, US	Fargo, ND, US	AN	Local	-7.4	-6.3	-6.85	Empirical	Experimental	Frost tolerance of ten seedling legume species at four growth stages	Meyer, D. W., & Badaruddin, M. 2001. Frost tolerance of ten seedling legume species at four growth stages. Crop Science 41(6): 1838-1842.
31	Trifolium pratense	Arlington	Row crop	Perennial	Non_woody	Unclassified	hypocotyl arch	8	Cotyledons fully unfolded or epicotyl emerged	V	Dfb	Fargo, ND, US	Fargo, ND, US	Fargo, ND, US	AN	Local	-7.4	-6.3	-6.85	Empirical	Experimental	Frost tolerance of ten seedling legume species at four growth stages	Meyer, D. W., & Badaruddin, M. 2001. Frost tolerance of ten seedling legume species at four growth stages. Crop Science 41(6): 1838-1842.
31	Trifolium pratense	Arlington	Row crop	Perennial	Non_woody	Unclassified	fully expanded cotyledons	10	Second true leaf unfolded	V	Dfb	Fargo, ND, US	Fargo, ND, US	Fargo, ND, US	AN	Local	-7.4	-6.3	-6.85	Empirical	Experimental	Frost tolerance of ten seedling legume species at four growth stages	Meyer, D. W., & Badaruddin, M. 2001. Frost tolerance of ten seedling legume species at four growth stages. Crop Science 41(6): 1838-1842.
31	Trifolium pratense	Arlington	Row crop	Perennial	Non_woody	Unclassified	first trifoliolate emerged	11	Fourth true leaf unfolded	V	Dfb	Fargo, ND, US	Fargo, ND, US	Fargo, ND, US	AN	Local	-7.4	-6.3	-6.85	Empirical	Experimental	Frost tolerance of ten seedling legume species at four growth stages	Meyer, D. W., & Badaruddin, M. 2001. Frost tolerance of ten seedling legume species at four growth stages. Crop Science 41(6): 1838-1842.
31	Trifolium pratense	Arlington	Row crop	Perennial	Non_woody	Unclassified	second trifoliolate emerged	12	Sixth true leaf unfolded	V	Dfb	Fargo, ND, US	Fargo, ND, US	Fargo, ND, US	AN	Local	-7.4	-6.3	-6.85	Empirical	Experimental	Frost tolerance of ten seedling legume species at four growth stages	Meyer, D. W., & Badaruddin, M. 2001. Frost tolerance of ten seedling legume species at four growth stages. Crop Science 41(6): 1838-1842.
31	Melilotus officinalis	None	Row crop	Biennial	Non_woody	Unclassified	hypocotyl arch	8	Cotyledons fully unfolded or epicotyl emerged	V	Dfb	Fargo, ND, US	Fargo, ND, US	Fargo, ND, US	AN	Local	-7.4	-6.3	-6.85	Empirical	Experimental	Frost tolerance of ten seedling legume species at four growth stages	Meyer, D. W., & Badaruddin, M. 2001. Frost tolerance of ten seedling legume species at four growth stages. Crop Science 41(6): 1838-1842.
31	Melilotus officinalis	None	Row crop	Biennial	Non_woody	Unclassified	fully expanded cotyledons	10	Second true leaf unfolded	V	Dfb	Fargo, ND, US	Fargo, ND, US	Fargo, ND, US	AN	Local	-7.4	-6.3	-6.85	Empirical	Experimental	Frost tolerance of ten seedling legume species at four growth stages	Meyer, D. W., & Badaruddin, M. 2001. Frost tolerance of ten seedling legume species at four growth stages. Crop Science 41(6): 1838-1842.
31	Melilotus officinalis	None	Row crop	Biennial	Non_woody	Unclassified	first trifoliolate emerged	11	Fourth true leaf unfolded	V	Dfb	Fargo, ND, US	Fargo, ND, US	Fargo, ND, US	AN	Local	-7.4	-6.3	-6.85	Empirical	Experimental	Frost tolerance of ten seedling legume species at four growth stages	Meyer, D. W., & Badaruddin, M. 2001. Frost tolerance of ten seedling legume species at four growth stages. Crop Science 41(6): 1838-1842.
31	Melilotus officinalis	None	Row crop	Biennial	Non_woody	Unclassified	second trifoliolate emerged	12	Sixth true leaf unfolded	V	Dfb	Fargo, ND, US	Fargo, ND, US	Fargo, ND, US	AN	Local	-7.4	-6.3	-6.85	Empirical	Experimental	Frost tolerance of ten seedling legume species at four growth stages	Meyer, D. W., & Badaruddin, M. 2001. Frost tolerance of ten seedling legume species at four growth stages. Crop Science 41(6): 1838-1842.
31	Trifolium hybridium	Aurora	Row crop	Perennial	Non_woody	Unclassified	hypocotyl arch	8	Cotyledons fully unfolded or epicotyl emerged	V	Dfb	Fargo, ND, US	Fargo, ND, US	Fargo, ND, US	AN	Local	-7.4	-6.3	-6.85	Empirical	Experimental	Frost tolerance of ten seedling legume species at four growth stages	Meyer, D. W., & Badaruddin, M. 2001. Frost tolerance of ten seedling legume species at four growth stages. Crop Science 41(6): 1838-1842.
31	Trifolium hybridium	Aurora	Row crop	Perennial	Non_woody	Unclassified	fully expanded cotyledons	10	Second true leaf unfolded	V	Dfb	Fargo, ND, US	Fargo, ND, US	Fargo, ND, US	AN	Local	-7.4	-6.3	-6.85	Empirical	Experimental	Frost tolerance of ten seedling legume species at four growth stages	Meyer, D. W., & Badaruddin, M. 2001. Frost tolerance of ten seedling legume species at four growth stages. Crop Science 41(6): 1838-1842.
31	Trifolium hybridium	Aurora	Row crop	Perennial	Non_woody	Unclassified	first trifoliolate emerged	11	Fourth true leaf unfolded	V	Dfb	Fargo, ND, US	Fargo, ND, US	Fargo, ND, US	AN	Local	-7.4	-6.3	-6.85	Empirical	Experimental	Frost tolerance of ten seedling legume species at four growth stages	Meyer, D. W., & Badaruddin, M. 2001. Frost tolerance of ten seedling legume species at four growth stages. Crop Science 41(6): 1838-1842.
31	Trifolium hybridium	Aurora	Row crop	Perennial	Non_woody	Unclassified	second trifoliolate emerged	12	Sixth true leaf unfolded	V	Dfb	Fargo, ND, US	Fargo, ND, US	Fargo, ND, US	AN	Local	-7.4	-6.3	-6.85	Empirical	Experimental	Frost tolerance of ten seedling legume species at four growth stages	Meyer, D. W., & Badaruddin, M. 2001. Frost tolerance of ten seedling legume species at four growth stages. Crop Science 41(6): 1838-1842.
31	Trifolium repens	None	Row crop	Annual	Non_woody	Unclassified	hypocotyl arch	8	Cotyledons fully unfolded or epicotyl emerged	V	Dfb	Fargo, ND, US	Fargo, ND, US	Fargo, ND, US	AN	Local	-7.4	-6.3	-6.85	Empirical	Experimental	Frost tolerance of ten seedling legume species at four growth stages	Meyer, D. W., & Badaruddin, M. 2001. Frost tolerance of ten seedling legume species at four growth stages. Crop Science 41(6): 1838-1842.
31	Trifolium repens	None	Row crop	Annual	Non_woody	Unclassified	fully expanded cotyledons	10	Second true leaf unfolded	V	Dfb	Fargo, ND, US	Fargo, ND, US	Fargo, ND, US	AN	Local	-7.4	-6.3	-6.85	Empirical	Experimental	Frost tolerance of ten seedling legume species at four growth stages	Meyer, D. W., & Badaruddin, M. 2001. Frost tolerance of ten seedling legume species at four growth stages. Crop Science 41(6): 1838-1842.
31	Trifolium repens	None	Row crop	Annual	Non_woody	Unclassified	first trifoliolate emerged	11	Fourth true leaf unfolded	V	Dfb	Fargo, ND, US	Fargo, ND, US	Fargo, ND, US	AN	Local	-7.4	-6.3	-6.85	Empirical	Experimental	Frost tolerance of ten seedling legume species at four growth stages	Meyer, D. W., & Badaruddin, M. 2001. Frost tolerance of ten seedling legume species at four growth stages. Crop Science 41(6): 1838-1842.
31	Trifolium repens	None	Row crop	Annual	Non_woody	Unclassified	second trifoliolate emerged	12	Sixth true leaf unfolded	V	Dfb	Fargo, ND, US	Fargo, ND, US	Fargo, ND, US	AN	Local	-7.4	-6.3	-6.85	Empirical	Experimental	Frost tolerance of ten seedling legume species at four growth stages	Meyer, D. W., & Badaruddin, M. 2001. Frost tolerance of ten seedling legume species at four growth stages. Crop Science 41(6): 1838-1842.
31	Onobrychis vicifolia	Eski	Row crop	Annual	Non_woody	Unclassified	hypocotyl arch	8	Cotyledons fully unfolded or epicotyl emerged	V	Dfb	Fargo, ND, US	Fargo, ND, US	Fargo, ND, US	AN	Local	-7.4	-6.3	-6.85	Empirical	Experimental	Frost tolerance of ten seedling legume species at four growth stages	Meyer, D. W., & Badaruddin, M. 2001. Frost tolerance of ten seedling legume species at four growth stages. Crop Science 41(6): 1838-1842.
31	Onobrychis vicifolia	Eski	Row crop	Annual	Non_woody	Unclassified	fully expanded cotyledons	10	Second true leaf unfolded	V	Dfb	Fargo, ND, US	Fargo, ND, US	Fargo, ND, US	AN	Local	-7.4	-6.3	-6.85	Empirical	Experimental	Frost tolerance of ten seedling legume species at four growth stages	Meyer, D. W., & Badaruddin, M. 2001. Frost tolerance of ten seedling legume species at four growth stages. Crop Science 41(6): 1838-1842.
31	Onobrychis vicifolia	Eski	Row crop	Annual	Non_woody	Unclassified	first trifoliolate emerged	11	Fourth true leaf unfolded	V	Dfb	Fargo, ND, US	Fargo, ND, US	Fargo, ND, US	AN	Local	-7.4	-6.3	-6.85	Empirical	Experimental	Frost tolerance of ten seedling legume species at four growth stages	Meyer, D. W., & Badaruddin, M. 2001. Frost tolerance of ten seedling legume species at four growth stages. Crop Science 41(6): 1838-1842.
31	Onobrychis vicifolia	Eski	Row crop	Annual	Non_woody	Unclassified	second trifoliolate emerged	12	Sixth true leaf unfolded	V	Dfb	Fargo, ND, US	Fargo, ND, US	Fargo, ND, US	AN	Local	-7.4	-6.3	-6.85	Empirical	Experimental	Frost tolerance of ten seedling legume species at four growth stages	Meyer, D. W., & Badaruddin, M. 2001. Frost tolerance of ten seedling legume species at four growth stages. Crop Science 41(6): 1838-1842.
31	Phaseolus vulgaris	Upland	Row crop	Annual	Non_woody	Unclassified	hypocotyl arch	8	Cotyledons fully unfolded or epicotyl emerged	V	Dfb	Fargo, ND, US	Fargo, ND, US	Fargo, ND, US	AN	Local	-3.5	-3.25	-3.38	Empirical	Experimental	Frost tolerance of ten seedling legume species at four growth stages	Meyer, D. W., & Badaruddin, M. 2001. Frost tolerance of ten seedling legume species at four growth stages. Crop Science 41(6): 1838-1842.
31	Phaseolus vulgaris	Upland	Row crop	Annual	Non_woody	Unclassified	fully expanded cotyledons	10	Second true leaf unfolded	V	Dfb	Fargo, ND, US	Fargo, ND, US	Fargo, ND, US	AN	Local	-3.5	-3.25	-3.38	Empirical	Experimental	Frost tolerance of ten seedling legume species at four growth stages	Meyer, D. W., & Badaruddin, M. 2001. Frost tolerance of ten seedling legume species at four growth stages. Crop Science 41(6): 1838-1842.
31	Phaseolus vulgaris	Upland	Row crop	Annual	Non_woody	Unclassified	first trifoliolate emerged	11	Fourth true leaf unfolded	V	Dfb	Fargo, ND, US	Fargo, ND, US	Fargo, ND, US	AN	Local	-3.5	-3.25	-3.38	Empirical	Experimental	Frost tolerance of ten seedling legume species at four growth stages	Meyer, D. W., & Badaruddin, M. 2001. Frost tolerance of ten seedling legume species at four growth stages. Crop Science 41(6): 1838-1842.
31	Phaseolus vulgaris	Upland	Row crop	Annual	Non_woody	Unclassified	second trifoliolate emerged	12	Sixth true leaf unfolded	V	Dfb	Fargo, ND, US	Fargo, ND, US	Fargo, ND, US	AN	Local	-3.5	-3.25	-3.38	Empirical	Experimental	Frost tolerance of ten seedling legume species at four growth stages	Meyer, D. W., & Badaruddin, M. 2001. Frost tolerance of ten seedling legume species at four growth stages. Crop Science 41(6): 1838-1842.
31	Phaseolus vulgaris	Topaz	Row crop	Perennial	Non_woody	Unclassified	hypocotyl arch	8	Cotyledons fully unfolded or epicotyl emerged	V	Dfb	Fargo, ND, US	Fargo, ND, US	Fargo, ND, US	AN	Local	-3.5	-3.25	-3.38	Empirical	Experimental	Frost tolerance of ten seedling legume species at four growth stages	Meyer, D. W., & Badaruddin, M. 2001. Frost tolerance of ten seedling legume species at four growth stages. Crop Science 41(6): 1838-1842.
31	Phaseolus vulgaris	Topaz	Row crop	Perennial	Non_woody	Unclassified	fully expanded cotyledons	10	Second true leaf unfolded	V	Dfb	Fargo, ND, US	Fargo, ND, US	Fargo, ND, US	AN	Local	-3.5	-3.25	-3.38	Empirical	Experimental	Frost tolerance of ten seedling legume species at four growth stages	Meyer, D. W., & Badaruddin, M. 2001. Frost tolerance of ten seedling legume species at four growth stages. Crop Science 41(6): 1838-1842.
31	Phaseolus vulgaris	Topaz	Row crop	Perennial	Non_woody	Unclassified	first trifoliolate emerged	11	Fourth true leaf unfolded	V	Dfb	Fargo, ND, US	Fargo, ND, US	Fargo, ND, US	AN	Local	-3.5	-3.25	-3.38	Empirical	Experimental	Frost tolerance of ten seedling legume species at four growth stages	Meyer, D. W., & Badaruddin, M. 2001. Frost tolerance of ten seedling legume species at four growth stages. Crop Science 41(6): 1838-1842.
31	Phaseolus vulgaris	Topaz	Row crop	Perennial	Non_woody	Unclassified	second trifoliolate emerged	12	Sixth true leaf unfolded	V	Dfb	Fargo, ND, US	Fargo, ND, US	Fargo, ND, US	AN	Local	-3.5	-3.25	-3.38	Empirical	Experimental	Frost tolerance of ten seedling legume species at four growth stages	Meyer, D. W., & Badaruddin, M. 2001. Frost tolerance of ten seedling legume species at four growth stages. Crop Science 41(6): 1838-1842.
31	Glycine max	Trail	Row crop	Perennial	Non_woody	Unclassified	hypocotyl arch	8	Cotyledons fully unfolded or epicotyl emerged	V	Dfb	Fargo, ND, US	Fargo, ND, US	Fargo, ND, US	AN	Local	-3.5	-3.25	-3.38	Empirical	Experimental	Frost tolerance of ten seedling legume species at four growth stages	Meyer, D. W., & Badaruddin, M. 2001. Frost tolerance of ten seedling legume species at four growth stages. Crop Science 41(6): 1838-1842.
31	Glycine max	Trail	Row crop	Perennial	Non_woody	Unclassified	fully expanded cotyledons	10	Second true leaf unfolded	V	Dfb	Fargo, ND, US	Fargo, ND, US	Fargo, ND, US	AN	Local	-3.5	-3.25	-3.38	Empirical	Experimental	Frost tolerance of ten seedling legume species at four growth stages	Meyer, D. W., & Badaruddin, M. 2001. Frost tolerance of ten seedling legume species at four growth stages. Crop Science 41(6): 1838-1842.
31	Glycine max	Trail	Row crop	Perennial	Non_woody	Unclassified	first trifoliolate emerged	11	Fourth true leaf unfolded	V	Dfb	Fargo, ND, US	Fargo, ND, US	Fargo, ND, US	AN	Local	-3.5	-3.25	-3.38	Empirical	Experimental	Frost tolerance of ten seedling legume species at four growth stages	Meyer, D. W., & Badaruddin, M. 2001. Frost tolerance of ten seedling legume species at four growth stages. Crop Science 41(6): 1838-1842.
31	Glycine max	Trail	Row crop	Perennial	Non_woody	Unclassified	second trifoliolate emerged	12	Sixth true leaf unfolded	V	Dfb	Fargo, ND, US	Fargo, ND, US	Fargo, ND, US	AN	Local	-3.5	-3.25	-3.38	Empirical	Experimental	Frost tolerance of ten seedling legume species at four growth stages	Meyer, D. W., & Badaruddin, M. 2001. Frost tolerance of ten seedling legume species at four growth stages. Crop Science 41(6): 1838-1842.
31	Pisum sativum	Trapper	Row crop	Perennial	Non_woody	Unclassified	hypocotyl arch	8	Cotyledons fully unfolded or epicotyl emerged	V	Dfb	Fargo, ND, US	Fargo, ND, US	Fargo, ND, US	AN	Local	-3.5	-3.25	-3.38	Empirical	Experimental	Frost tolerance of ten seedling legume species at four growth stages	Meyer, D. W., & Badaruddin, M. 2001. Frost tolerance of ten seedling legume species at four growth stages. Crop Science 41(6): 1838-1842.
31	Pisum sativum	Trapper	Row crop	Perennial	Non_woody	Unclassified	fully expanded cotyledons	10	Second true leaf unfolded	V	Dfb	Fargo, ND, US	Fargo, ND, US	Fargo, ND, US	AN	Local	-3.5	-3.25	-3.38	Empirical	Experimental	Frost tolerance of ten seedling legume species at four growth stages	Meyer, D. W., & Badaruddin, M. 2001. Frost tolerance of ten seedling legume species at four growth stages. Crop Science 41(6): 1838-1842.
31	Pisum sativum	Trapper	Row crop	Perennial	Non_woody	Unclassified	first trifoliolate emerged	11	Fourth true leaf unfolded	V	Dfb	Fargo, ND, US	Fargo, ND, US	Fargo, ND, US	AN	Local	-3.5	-3.25	-3.38	Empirical	Experimental	Frost tolerance of ten seedling legume species at four growth stages	Meyer, D. W., & Badaruddin, M. 2001. Frost tolerance of ten seedling legume species at four growth stages. Crop Science 41(6): 1838-1842.
31	Pisum sativum	Trapper	Row crop	Perennial	Non_woody	Unclassified	second trifoliolate emerged	12	Sixth true leaf unfolded	V	Dfb	Fargo, ND, US	Fargo, ND, US	Fargo, ND, US	AN	Local	-3.5	-3.25	-3.38	Empirical	Experimental	Frost tolerance of ten seedling legume species at four growth stages	Meyer, D. W., & Badaruddin, M. 2001. Frost tolerance of ten seedling legume species at four growth stages. Crop Science 41(6): 1838-1842.
32	Brassica napus	Rivette	Row crop	Annual	Non_woody	Unclassified	Flowering	65	Full flowering: 50% flowers on main raceme open, older petals falling	R	Cfa	Paysandú, Uruguay	Paysandú, Uruguay	Model calibrated based on 3 field experiments in Uruguay, and validated based on 9 sites in Uruguay and Argentina	SA	Regional	-2	0	-1	Model	Model	Frost risk in canola and carinata as a function of sowing date in the agricultural central region of South America	Verocai, M., Castro, M., Manasliski, S., & Mazzilli, S. R. 2022. Frost risk in canola and carinata as a function of sowing date in the agricultural central region of South America. Agronomy Journal 114(5): 2920-2935
32	Brassica napus	Rivette	Row crop	Annual	Non_woody	Unclassified	Grain filling	85	50% pods ripe, seeds dark and hard	R	Cfa	Paysandú, Uruguay	Paysandú, Uruguay	Model calibrated based on 3 field experiments in Uruguay, and validated based on 9 sites in Uruguay and Argentina	SA	Regional	-2	0	-1	Model	Model	Frost risk in canola and carinata as a function of sowing date in the agricultural central region of South America	Verocai, M., Castro, M., Manasliski, S., & Mazzilli, S. R. 2022. Frost risk in canola and carinata as a function of sowing date in the agricultural central region of South America. Agronomy Journal 114(5): 2920-2936
32	Brassica carinata	Avanza 641	Row crop	Annual	Non_woody	Unclassified	Flowering	65	Full flowering: 50% flowers on main raceme open, older petals falling	R	Cfa	Paysandú, Uruguay	Paysandú, Uruguay	Model calibrated based on 3 field experiments in Uruguay, and validated based on 9 sites in Uruguay and Argentina	SA	Regional	-2	0	-1	Model	Model	Frost risk in canola and carinata as a function of sowing date in the agricultural central region of South America	Verocai, M., Castro, M., Manasliski, S., & Mazzilli, S. R. 2022. Frost risk in canola and carinata as a function of sowing date in the agricultural central region of South America. Agronomy Journal 114(5): 2920-2937
32	Brassica carinata	Avanza 641	Row crop	Annual	Non_woody	Unclassified	Grain filling	85	50% pods ripe, seeds dark and hard	R	Cfa	Paysandú, Uruguay	Paysandú, Uruguay	Model calibrated based on 3 field experiments in Uruguay, and validated based on 9 sites in Uruguay and Argentina	SA	Regional	-2	0	-1	Model	Model	Frost risk in canola and carinata as a function of sowing date in the agricultural central region of South America	Verocai, M., Castro, M., Manasliski, S., & Mazzilli, S. R. 2022. Frost risk in canola and carinata as a function of sowing date in the agricultural central region of South America. Agronomy Journal 114(5): 2920-2938
33	Triticum aestivum	Several	Row crop	Annual	Non_woody	Unclassified	Second leaf (seedlings)	12	2 leaves unfolded	V	Dfb	Saskatoon, SK, CA	Saskatoon, SK, CA	Saskatoon, SK,CA	AN	Local	-1.7	2.2	0.25	Empirical	Observational	Varietal resistance of small grains to spring frost injury	Harrington, J. B. 1936. Varietal resistance of small gains to spring frost injury. Agronomy Journal 28(5): 374-388.
33	Hordeum vulgare	Several	Row crop	Annual	Non_woody	Unclassified	Second leaf (seedlings)	12	2 leaves unfolded	V	Dfb	Saskatoon, SK, CA	Saskatoon, SK, CA	Saskatoon, SK,CA	AN	Local	-1.7	2.2	0.25	Empirical	Observational	Varietal resistance of small grains to spring frost injury	Harrington, J. B. 1936. Varietal resistance of small gains to spring frost injury. Agronomy Journal 28(5): 374-388.
33	Avena sativa	Several	Row crop	Annual	Non_woody	Unclassified	Second leaf (seedlings)	12	2 leaves unfolded	V	Dfb	Saskatoon, SK, CA	Saskatoon, SK, CA	Saskatoon, SK,CA	AN	Local	-1.7	2.2	0.25	Empirical	Observational	Varietal resistance of small grains to spring frost injury	Harrington, J. B. 1936. Varietal resistance of small gains to spring frost injury. Agronomy Journal 28(5): 374-388.
33	Linum usitatissimum	Several	Row crop	Annual	Non_woody	Unclassified	Second leaf (seedlings)	12	2 leaves unfolded	V	Dfb	Saskatoon, SK, CA	Saskatoon, SK, CA	Saskatoon, SK,CA	AN	Local	-1.7	2.2	0.25	Empirical	Observational	Varietal resistance of small grains to spring frost injury	Harrington, J. B. 1936. Varietal resistance of small gains to spring frost injury. Agronomy Journal 28(5): 374-388.
34	Lens culinaris	PBA Blitz, CIPAL901, PBA Giant, PBA Jumbo2, CIPAL1301, PBA HallmarkXT, Matilda, Nugget, Northfield.	Row crop	Annual	Non_woody	Unclassified	Flowering	65	Full flowering: 50% flowers on main raceme open, older petals falling	R	Cfb	Adelaide, Australia	Adelaide, Australia	WA, VIC, SA, NSW, TAS, Australia	OC	Regional	0	0	0	Model	Model	Modelling phenology to probe for trade-offs between frost and heat risk in lentil and faba bean	Lake, L., Chauhan, Y. S., Ojeda, J. J., Cossani, C. M., Thomas, D., Hayman, P. T., & Sadras, V. O. 2021. Modelling phenology to probe for trade-offs between frost and heat risk in lentil and faba bean. European Journal of Agronomy 122: 126154.
34	Vicia faba	F03001-1, Fiord, PBA Marne, Farah, PBA Samira, PBA Zahra, PBA Rana, Nura, Aquadulce, Icarus	Row crop	Annual	Non_woody	Unclassified	Flowering	65	Full flowering: 50% flowers on main raceme open, older petals falling	R	Cfb	Adelaide, Australia	Adelaide, Australia	WA, VIC, SA, NSW, TAS, Australia	OC	Regional	0	0	0	Model	Model	Modelling phenology to probe for trade-offs between frost and heat risk in lentil and faba bean	Lake, L., Chauhan, Y. S., Ojeda, J. J., Cossani, C. M., Thomas, D., Hayman, P. T., & Sadras, V. O. 2021. Modelling phenology to probe for trade-offs between frost and heat risk in lentil and faba bean. European Journal of Agronomy 122: 126154.
35	Prunus dulcis	Marcona, Fournat de Brézenaud, Ferragnès, Ferraduel, Tuono	Fruit crop	Deciduous	Fruit tree	Unclassified	BBCH stage 53	53	Bud burst: scales separated, light green bud sections visible	R	Csa	Taza, Morocco	Taza, Morocco	Aknoul, Morocco & Sidi Bouhria, Morocco	AF	Local	-3	0	-1.5	Empirical	Experimental	Frost susceptibility of five almond (Prunus dulcis (mill.) D. A. Webb) cultivars grown in north-eastern Morocco as revealed by chlorophyll fluorescence	Sakar, H., Yamani, M., & Rharrabti, Y. 2017. Frost susceptibility of five almond [Prunus dulcis (mill.) D. A. Webb] cultivars in North-Eastern Morocco as revealed by chlorophyll fluorescence. International Journal of Fruit Science 17(4): 415-422.
36	Prunus dulcis	29 different cultivars	Fruit crop	Deciduous	Fruit tree	Unclassified	Flowering (between flowering start and petal fall)	65	Full flowering: at least 50% of flowers open, first petals falling	R	Bsk	Karaj, Iran	Abhar, Iran	Karaj, Iran	AS	Local	-4	-4	-4	Empirical	Observational	Characteristics of almond selections in relation to late spring frosts	Imani, A., & Khani, Y. M. 2011. Characteristics of almond selections in relation to late frost spring. International Journal of Nuts and Related Sciences 2(2): 77-80.
37	Carya illinoinensis	Cheyenne	Fruit crop	Deciduous	Forest tree	Unclassified	Pre-budbreak	0	Dormancy: buds closed and covered by scales	V	Cfa	Byron, GA, US	Byron, GA, US	Byron, GA, US	AN	Local	-5	-5	-5	Empirical	Observational	Atypical symptoms of cold damage in pecan	Wood, B. W., & Reilly, C. C. 2001. Atypical symptoms of cold damage to pecan. HortScience 36(2): 298-301
38	Ribes nigrum	Black Reward, Baldwin, Ben Lomond, Ben More, and eight other selections (243/7, P9/13/18, F6/7/65, P9/11/13, P9/11/14, P8/12/7	Fruit crop	Deciduous	Bushy berry fruits	Unclassified	Grape stage to full flower	59	Grape stage: all flower buds separated	R	Cfb	Dundee, Scotland	NA	Dundee, Scotland	EU	Local	-4.6	-3.8	-4.2	Empirical	Experimental	Some studies in spring frost tolerance in black currants (Ribes nigrum L.)	Dale. A. 1987. Some studies in spring frost tolerance in black currants (Ribes nigrum L.). Euphytica 36: 775-781.
38	Ribes nigrum	Black Reward, Baldwin, Ben Lomond, Ben More, and eight other selections (243/7, P9/13/18, F6/7/65, P9/11/13, P9/11/14, P8/12/7	Fruit crop	Deciduous	Bushy berry fruits	Unclassified	Grape stage to full flower	60	First flowers open	R	Cfb	Dundee, Scotland	NA	Dundee, Scotland	EU	Local	-4.6	-3.8	-4.2	Empirical	Experimental	Some studies in spring frost tolerance in black currants (Ribes nigrum L.)	Dale. A. 1987. Some studies in spring frost tolerance in black currants (Ribes nigrum L.). Euphytica 36: 775-781.
38	Ribes nigrum	Black Reward, Baldwin, Ben Lomond, Ben More, and eight other selections (243/7, P9/13/18, F6/7/65, P9/11/13, P9/11/14, P8/12/7	Fruit crop	Deciduous	Bushy berry fruits	Unclassified	Grape stage to full flower	61	Beginning of flowering: about 10% of flowers open	R	Cfb	Dundee, Scotland	NA	Dundee, Scotland	EU	Local	-4.6	-3.8	-4.2	Empirical	Experimental	Some studies in spring frost tolerance in black currants (Ribes nigrum L.)	Dale. A. 1987. Some studies in spring frost tolerance in black currants (Ribes nigrum L.). Euphytica 36: 775-781.
38	Ribes nigrum	Black Reward, Baldwin, Ben Lomond, Ben More, and eight other selections (243/7, P9/13/18, F6/7/65, P9/11/13, P9/11/14, P8/12/7	Fruit crop	Deciduous	Bushy berry fruits	Unclassified	Grape stage to full flower	65	Full flowering: at least 50% of flowers open, first petals falling	R	Cfb	Dundee, Scotland	NA	Dundee, Scotland	EU	Local	-4.6	-3.8	-4.2	Empirical	Experimental	Some studies in spring frost tolerance in black currants (Ribes nigrum L.)	Dale. A. 1987. Some studies in spring frost tolerance in black currants (Ribes nigrum L.). Euphytica 36: 775-781.
39	Prunus cerasus	Latvijas Zemais, Latvijas Augstais, Rīvēnu Skābais, Rucavas Skābais, Daugmales Stikla, Seces 10	Fruit crop	Deciduous	Fruit tree	Unclassified	BBCH stage 57	57	Sepals open: petal tips visible; single flowers with white or pink petals (still closed)	R	Dfb	Dobele, Latvia	Dobele, Latvia	Dobele, Latvia	EU	Local	-2.1	-1	-1.55	Empirical	Observational	Frost tolerance of flower buds, self pollination and fruit quality traits in local sour cherries of Latvia	Feldmane, D., Dēķena, D., & Cirša, E. 2022. Frost tolerance of flower buds, self-pollination and fruit quality in local sour cherries of Latvia. Proceedings of the Latvian Academy of Sciences 76(4).
40	Malus x domestica	None	Fruit crop	Deciduous	Fruit tree	Unclassified	BBCH stage 61	61	Beginning of flowering: about 10% of flowers open	R	Cfb	Graz, Austria	Graz, Austria	Southeastern Styrian, Austria	EU	Regional	-2.2	-2.2	-2.2	Model	Model	Spring frost risk for regional apple production under a warmer climate	Unterberger, C., Brunner, L., Nabernegg, S., Steininger, K. W., Steiner, A. K., Stabentheiner, E., Monschein, S., & Truhetz, H. 2018. Spring frost risk for regional apple production under a warmer climate. PLoS ONE 13(7): e0200201
41	Malus x domestica	None	Fruit crop	Deciduous	Fruit tree	Unclassified	BBCH 60	60	First flowers open	R	Cfb	Hannover, Germany	Hannover, Germany	Lower Saxony, Germany	EU	Regional	2	2	2	Model	Model	Future Bloom and Blossom Frost Risk for Malus domestica Considering Climate Model and Impact Model Uncertainties	Hoffman, H., & Rath, T. 2013. Future bloom and blossom forst risk for Malus domestica considering climate model and impact model uncertainties. PLoS ONE 8(10): e75033
41	Malus x domestica	None	Fruit crop	Deciduous	Fruit tree	Unclassified	BBCH 65	65	Full flowering: at least 50% of flowers open, first petals falling	R	Cfb	Hannover, Germany	Hannover, Germany	Lower Saxony, Germany	EU	Regional	2	2	2	Model	Model	Future Bloom and Blossom Frost Risk for Malus domestica Considering Climate Model and Impact Model Uncertainties	Hoffman, H., & Rath, T. 2013. Future bloom and blossom forst risk for Malus domestica considering climate model and impact model uncertainties. PLoS ONE 8(10): e75034
42	Larix decidua	None	Native forest	Deciduous	Forest tree	Early	leaf unfolding	3	End of bud swelling: buds swollen, but not green	V	Cfb	Wageningen, The Netherlands	Wageningen, The Netherlands	Germany and Netherlands	EU	Regional	-3.1	-1.9	-2.5	Model	Model	A modelling analysis of the effects of climatic warming on the probability of spring frost damage to tree species in The Netherlands and Germany	Kramer, K. 1994. A modelling analysis of the effects of climatic warming on the probability of spring frost damage to tree species in The Netherlands and Germany. Plant, Cell & Environment 17(4): 367-377.
42	Betula pubescens	None	Native forest	Deciduous	Forest tree	Early	leaf unfolding	3	End of bud swelling: buds swollen, but not green	V	Cfb	Wageningen, The Netherlands	Wageningen, The Netherlands	Germany and Netherlands	EU	Regional	-3.7	-2.2	-2.95	Model	Model	A modelling analysis of the effects of climatic warming on the probability of spring frost damage to tree species in The Netherlands and Germany	Kramer, K. 1994. A modelling analysis of the effects of climatic warming on the probability of spring frost damage to tree species in The Netherlands and Germany. Plant, Cell & Environment 17(4): 367-377.
42	Betula pubescens	None	Native forest	Deciduous	Forest tree	Late	leaf unfolding	3	End of bud swelling: buds swollen, but not green	V	Cfb	Wageningen, The Netherlands	Wageningen, The Netherlands	Germany and Netherlands	EU	Regional	-3	-1.7	-2.35	Model	Model	A modelling analysis of the effects of climatic warming on the probability of spring frost damage to tree species in The Netherlands and Germany	Kramer, K. 1994. A modelling analysis of the effects of climatic warming on the probability of spring frost damage to tree species in The Netherlands and Germany. Plant, Cell & Environment 17(4): 367-377.
42	Tilia platyphylla	None	Native forest	Deciduous	Forest tree	Late	leaf unfolding	3	End of bud swelling: buds swollen, but not green	V	Cfb	Wageningen, The Netherlands	Wageningen, The Netherlands	Germany and Netherlands	EU	Regional	-2.6	-1.3	-1.95	Model	Model	A modelling analysis of the effects of climatic warming on the probability of spring frost damage to tree species in The Netherlands and Germany	Kramer, K. 1994. A modelling analysis of the effects of climatic warming on the probability of spring frost damage to tree species in The Netherlands and Germany. Plant, Cell & Environment 17(4): 367-377.
42	Fagus sylvatica	None	Native forest	Deciduous	Forest tree	Late	leaf unfolding	3	End of bud swelling: buds swollen, but not green	V	Cfb	Wageningen, The Netherlands	Wageningen, The Netherlands	Germany and Netherlands	EU	Regional	-2.3	-1	-1.65	Model	Model	A modelling analysis of the effects of climatic warming on the probability of spring frost damage to tree species in The Netherlands and Germany	Kramer, K. 1994. A modelling analysis of the effects of climatic warming on the probability of spring frost damage to tree species in The Netherlands and Germany. Plant, Cell & Environment 17(4): 367-377.
42	Fagus sylvatica	None	Native forest	Deciduous	Forest tree	Early	leaf unfolding	3	End of bud swelling: buds swollen, but not green	V	Cfb	Wageningen, The Netherlands	Wageningen, The Netherlands	Germany and Netherlands	EU	Regional	-2.6	-0.7	-1.65	Model	Model	A modelling analysis of the effects of climatic warming on the probability of spring frost damage to tree species in The Netherlands and Germany	Kramer, K. 1994. A modelling analysis of the effects of climatic warming on the probability of spring frost damage to tree species in The Netherlands and Germany. Plant, Cell & Environment 17(4): 367-377.
42	Tilia cordata	None	Native forest	Evergreen	Forest tree	Late	leaf unfolding	3	End of bud swelling: buds swollen, but not green	V	Cfb	Wageningen, The Netherlands	Wageningen, The Netherlands	Germany and Netherlands	EU	Regional	-2.5	-0.6	-1.55	Model	Model	A modelling analysis of the effects of climatic warming on the probability of spring frost damage to tree species in The Netherlands and Germany	Kramer, K. 1994. A modelling analysis of the effects of climatic warming on the probability of spring frost damage to tree species in The Netherlands and Germany. Plant, Cell & Environment 17(4): 367-377.
42	Quercus rubra	None	Native forest	Evergreen	Forest tree	Unclassified	leaf unfolding	3	End of bud swelling: buds swollen, but not green	V	Cfb	Wageningen, The Netherlands	Wageningen, The Netherlands	Germany and Netherlands	EU	Regional	-2.1	0.1	-1	Model	Model	A modelling analysis of the effects of climatic warming on the probability of spring frost damage to tree species in The Netherlands and Germany	Kramer, K. 1994. A modelling analysis of the effects of climatic warming on the probability of spring frost damage to tree species in The Netherlands and Germany. Plant, Cell & Environment 17(4): 367-377.
42	Quercus robur	None	Native forest	Deciduous	Forest tree	Late	leaf unfolding	3	End of bud swelling: buds swollen, but not green	V	Cfb	Wageningen, The Netherlands	Wageningen, The Netherlands	Germany and Netherlands	EU	Regional	-2.1	-0.4	-1.25	Model	Model	A modelling analysis of the effects of climatic warming on the probability of spring frost damage to tree species in The Netherlands and Germany	Kramer, K. 1994. A modelling analysis of the effects of climatic warming on the probability of spring frost damage to tree species in The Netherlands and Germany. Plant, Cell & Environment 17(4): 367-377.
42	Quercus robur	None	Native forest	Deciduous	Forest tree	Late	leaf unfolding	3	End of bud swelling: buds swollen, but not green	V	Cfb	Wageningen, The Netherlands	Wageningen, The Netherlands	Germany and Netherlands	EU	Regional	-1.1	0.2	-0.45	Model	Model	A modelling analysis of the effects of climatic warming on the probability of spring frost damage to tree species in The Netherlands and Germany	Kramer, K. 1994. A modelling analysis of the effects of climatic warming on the probability of spring frost damage to tree species in The Netherlands and Germany. Plant, Cell & Environment 17(4): 367-377.
42	Fraxinus excelsior	None	Native forest	Deciduous	Forest tree	Late	leaf unfolding	3	End of bud swelling: buds swollen, but not green	V	Cfb	Wageningen, The Netherlands	Wageningen, The Netherlands	Germany and Netherlands	EU	Regional	-1.1	0.6	-0.25	Model	Model	A modelling analysis of the effects of climatic warming on the probability of spring frost damage to tree species in The Netherlands and Germany	Kramer, K. 1994. A modelling analysis of the effects of climatic warming on the probability of spring frost damage to tree species in The Netherlands and Germany. Plant, Cell & Environment 17(4): 367-377.
42	Quercus petraea	None	Native forest	Deciduous	Forest tree	Late	leaf unfolding	3	End of bud swelling: buds swollen, but not green	V	Cfb	Wageningen, The Netherlands	Wageningen, The Netherlands	Germany and Netherlands	EU	Regional	-1.1	0.1	-0.5	Model	Model	A modelling analysis of the effects of climatic warming on the probability of spring frost damage to tree species in The Netherlands and Germany	Kramer, K. 1994. A modelling analysis of the effects of climatic warming on the probability of spring frost damage to tree species in The Netherlands and Germany. Plant, Cell & Environment 17(4): 367-377.
42	Picea abies	None	Native forest	Deciduous	Forest tree	Late	leaf unfolding	3	End of bud swelling: buds swollen, but not green	V	Cfb	Wageningen, The Netherlands	Wageningen, The Netherlands	Germany and Netherlands	EU	Regional	-0.8	0.8	0	Model	Model	A modelling analysis of the effects of climatic warming on the probability of spring frost damage to tree species in The Netherlands and Germany	Kramer, K. 1994. A modelling analysis of the effects of climatic warming on the probability of spring frost damage to tree species in The Netherlands and Germany. Plant, Cell & Environment 17(4): 367-377.
42	Pinus sylvestris	None	Native forest	Deciduous	Forest tree	Late	leaf unfolding	3	End of bud swelling: buds swollen, but not green	V	Cfb	Wageningen, The Netherlands	Wageningen, The Netherlands	Germany and Netherlands	EU	Regional	-0.5	1.1	0.3	Model	Model	A modelling analysis of the effects of climatic warming on the probability of spring frost damage to tree species in The Netherlands and Germany	Kramer, K. 1994. A modelling analysis of the effects of climatic warming on the probability of spring frost damage to tree species in The Netherlands and Germany. Plant, Cell & Environment 17(4): 367-377.
43	Fruit trees	None	Fruit crop	Various	Fruit tree	Unclassified	Bud break	50	End of bud swelling: buds swollen, but not green	R	Dfb	Sainte-Foy, Quebec, Canada	Sainte-Foy, Quebec, Canada	Sainte-Foy, Quebec, Canada	AN	Regional	-2	-2	-2	Model	Model	Climate change and winter damage to fruit trees in eastern Canada	Rochette, P., Bélanger, G., Castonguay, Y., Bootsma, A., & Mongrain, D. 2004. Climate change and winter damage to fruit trees in eastern Canada. Can. J. Plant Sci. 84: 1113-1125.
44	Vitis vinifera	None	Fruit crop	Deciduous	Vine	Unclassified	Dormant	0	Dormancy: winter buds pointed to rounded, light or dark brown according to cultivar; bud scales more or less closed according to cultivar	V	Csb	Santiago, Chile	Santiago, Chile	Santiago, Chile	SA	Regional	-16.237	-14.074	-15.1555	Model	Model	Modelling impact of freezing temperatures on reproductive organs of deciduous fruit trees	Tudela, V., & Santibáñez, F. 2016. Modelling impact of freezing temperatures on reproductive organs of deciduous fruit trees. Agricultural and Forest Meteorology 226-227: 28-36.
44	Pistacia vera	None	Fruit crop	Deciduous	Vine	Unclassified	Bud swell	51	Inflorescence buds swelling: buds closed, light brown scales visible	R	Csb	Santiago, Chile	Santiago, Chile	Santiago, Chile	SA	Regional	-12.031	-10.515	-11.273	Model	Model	Modelling impact of freezing temperatures on reproductive organs of deciduous fruit trees	Tudela, V., & Santibáñez, F. 2016. Modelling impact of freezing temperatures on reproductive organs of deciduous fruit trees. Agricultural and Forest Meteorology 226-227: 28-36.
44	Pistacia vera	None	Fruit crop	Deciduous	Fruit tree	Unclassified	Green tip	53	Bud burst: scales separated, light green bud sections visible	R	Csb	Santiago, Chile	Santiago, Chile	Santiago, Chile	SA	Regional	-9.85	-8.446	-9.148	Model	Model	Modelling impact of freezing temperatures on reproductive organs of deciduous fruit trees	Tudela, V., & Santibáñez, F. 2016. Modelling impact of freezing temperatures on reproductive organs of deciduous fruit trees. Agricultural and Forest Meteorology 226-227: 28-36.
44	Pistacia vera	None	Fruit crop	Deciduous	Fruit tree	Unclassified	Tight cluster	55	Single flower buds visible (still closed) borne on short stalks, green scales slightly open	R	Csb	Santiago, Chile	Santiago, Chile	Santiago, Chile	SA	Regional	-4.517	-2.872	-3.6945	Model	Model	Modelling impact of freezing temperatures on reproductive organs of deciduous fruit trees	Tudela, V., & Santibáñez, F. 2016. Modelling impact of freezing temperatures on reproductive organs of deciduous fruit trees. Agricultural and Forest Meteorology 226-227: 28-36.
44	Pistacia vera	None	Fruit crop	Deciduous	Fruit tree	Unclassified	Full bloom	65	Full flowering: at least 50% of flowers open, first petals falling	R	Csb	Santiago, Chile	Santiago, Chile	Santiago, Chile	SA	Regional	-2.173	-1.308	-1.7405	Model	Model	Modelling impact of freezing temperatures on reproductive organs of deciduous fruit trees	Tudela, V., & Santibáñez, F. 2016. Modelling impact of freezing temperatures on reproductive organs of deciduous fruit trees. Agricultural and Forest Meteorology 226-227: 28-36.
44	Pistacia vera	None	Fruit crop	Deciduous	Fruit tree	Unclassified	Post bloom	69	End of flowering: all petals fallen	R	Csb	Santiago, Chile	Santiago, Chile	Santiago, Chile	SA	Regional	-2.259	-1.462	-1.8605	Model	Model	Modelling impact of freezing temperatures on reproductive organs of deciduous fruit trees	Tudela, V., & Santibáñez, F. 2016. Modelling impact of freezing temperatures on reproductive organs of deciduous fruit trees. Agricultural and Forest Meteorology 226-227: 28-36.
44	Prunus armeniaca	None	Fruit crop	Deciduous	Fruit tree	Unclassified	Dormant	51	Inflorescence buds swelling: buds closed, light brown scales visible	R	Csb	Santiago, Chile	Santiago, Chile	Santiago, Chile	SA	Regional	-12.969	-11.274	-12.1215	Model	Model	Modelling impact of freezing temperatures on reproductive organs of deciduous fruit trees	Tudela, V., & Santibáñez, F. 2016. Modelling impact of freezing temperatures on reproductive organs of deciduous fruit trees. Agricultural and Forest Meteorology 226-227: 28-36.
44	Prunus armeniaca	None	Fruit crop	Deciduous	Fruit tree	Unclassified	First bloom	60	First flowers open	R	Csb	Santiago, Chile	Santiago, Chile	Santiago, Chile	SA	Regional	-7.583	-5.604	-6.5935	Model	Model	Modelling impact of freezing temperatures on reproductive organs of deciduous fruit trees	Tudela, V., & Santibáñez, F. 2016. Modelling impact of freezing temperatures on reproductive organs of deciduous fruit trees. Agricultural and Forest Meteorology 226-227: 28-36.
44	Prunus armeniaca	None	Fruit crop	Deciduous	Fruit tree	Unclassified	Full bloom	65	Full flowering: at least 50% of flowers open, first petals falling	R	Csb	Santiago, Chile	Santiago, Chile	Santiago, Chile	SA	Regional	-4.79	-4.25	-4.52	Model	Model	Modelling impact of freezing temperatures on reproductive organs of deciduous fruit trees	Tudela, V., & Santibáñez, F. 2016. Modelling impact of freezing temperatures on reproductive organs of deciduous fruit trees. Agricultural and Forest Meteorology 226-227: 28-36.
44	Actinidia deliciosa	None	Fruit crop	Deciduous	Fruit tree	Unclassified	Dormant	0	Dormant	V	Csb	Santiago, Chile	Santiago, Chile	Santiago, Chile	SA	Regional	-12.368	-10.655	-11.5115	Model	Model	Modelling impact of freezing temperatures on reproductive organs of deciduous fruit trees	Tudela, V., & Santibáñez, F. 2016. Modelling impact of freezing temperatures on reproductive organs of deciduous fruit trees. Agricultural and Forest Meteorology 226-227: 28-36.
44	Actinidia deliciosa	None	Fruit crop	Deciduous	Bushy berry fruits	Unclassified	Flower bud	53	Flower buds growing: buds still closed, reddish peduncles elongating	R	Csb	Santiago, Chile	Santiago, Chile	Santiago, Chile	SA	Regional	-2.476	-2.18	-2.328	Model	Model	Modelling impact of freezing temperatures on reproductive organs of deciduous fruit trees	Tudela, V., & Santibáñez, F. 2016. Modelling impact of freezing temperatures on reproductive organs of deciduous fruit trees. Agricultural and Forest Meteorology 226-227: 28-36.
45	Prunus dulcis	None	Fruit crop	Deciduous	Fruit tree	Unclassified	Bloom	60	First flowers open	R	Csb	Scerni, Italy	Piacenza, Italy	Abruzzo region, Italy	EU	Local	-2	-2	-2	Model	Model	Impact of climate change on the possible expansion of almond cultivation area pole-ward: a case study of Abruzzo, Italy	Di Lena, B., Farinelli, D., Palliotti, A., Poni, S., DeJong, T. M., & Tombesi, S. 2018. Impact of climate change on the possible expansion of almond cultivation area pole-ward: a case study in Abruzzo, Italy. The Journal of Horticultural Science and Biotechnology 93(2): 209-215.
46	Citrus spp	None	Fruit crop	Evergreen	Fruit tree	Unclassified	Flushes	32	Shoots about 20% of final length	V	Cfa	UK	UK	Florida, US	AN	Local	-6.66	-6.66	-6.66	Empirical	Model	Modeling Frost Losses: Application to Pricing Frost Insurance	Assa, H., Wang, M., & Pantelous, A. A. 2018. Modeling frost losses: application to pricing frost insurance. North American Actuarial Journal 22(1): 137-159.
46	Citrus spp	None	Fruit crop	Evergreen	Fruit tree	Unclassified	Fruit	79	Fruits about 90% of final size	R	Cfa	UK	UK	Florida, US	AN	Local	-2.22	-2.22	-2.22	Empirical	Model	Modeling Frost Losses: Application to Pricing Frost Insurance	Assa, H., Wang, M., & Pantelous, A. A. 2018. Modeling frost losses: application to pricing frost insurance. North American Actuarial Journal 22(1): 137-159.
47	Acer pseudoplatanus	None	Native forest	Deciduous	Forest tree	Unclassified	Leaf Unfolding	15	More leaves unfolded, but noot yet at full size. First leaves unfolded	V	Dfb	Zurich, Switzerland	Zurich, Switzlerland	Zugerberg, Switzerland	EU	Local	-6.8	-6.8	-6.8	Empirical	Observational	Climate-induced shifts in leaf unfolding and frost risk of European trees and shrubs	Bigler, C., & Bugmann, H. 2018. Climate-induced shifts in leaf unfolding and frost risk of European trees and shrubs. Scientific Reports 8: 9865.
47	Fagus sylvatica	None	Native forest	Deciduous	Forest tree	Unclassified	Leaf Unfolding	15	More leaves unfolded, but noot yet at full size. First leaves unfolded	V	Dfb	Zurich, Switzerland	Zurich, Switzlerland	Zugerberg, Switzerland	EU	Local	-6.8	-6.8	-6.8	Empirical	Observational	Climate-induced shifts in leaf unfolding and frost risk of European trees and shrubs	Bigler, C., & Bugmann, H. 2018. Climate-induced shifts in leaf unfolding and frost risk of European trees and shrubs. Scientific Reports 8: 9865.
47	Picea abies	None	Native forest	Deciduous	Forest tree	Late	Leaf Unfolding	15	More leaves unfolded, but noot yet at full size. First leaves unfolded	V	Dfb	Zurich, Switzerland	Zurich, Switzlerland	Zugerberg, Switzerland	EU	Local	-6.8	-6.8	-6.8	Empirical	Observational	Climate-induced shifts in leaf unfolding and frost risk of European trees and shrubs	Bigler, C., & Bugmann, H. 2018. Climate-induced shifts in leaf unfolding and frost risk of European trees and shrubs. Scientific Reports 8: 9865.
47	Fagus sylvatica	None	Native forest	Deciduous	Forest tree	Early	Leaf Unfolding	15	More leaves unfolded, but noot yet at full size. First leaves unfolded	V	Dfb	Zurich, Switzerland	Zurich, Switzlerland	Zugerberg, Switzerland	EU	Local	-6.12	-6.12	-6.12	Empirical	Model	Climate-induced shifts in leaf unfolding and frost risk of European trees and shrubs	Bigler, C., & Bugmann, H. 2018. Climate-induced shifts in leaf unfolding and frost risk of European trees and shrubs. Scientific Reports 8: 9865.
47	Robinia pseudoacacia	None	Native forest	Deciduous	Forest tree	Unclassified	Leaf Unfolding	15	More leaves unfolded, but noot yet at full size. First leaves unfolded	V	Dfb	Zurich, Switzerland	Zurich, Switzlerland	Zugerberg, Switzerland	EU	Local	-5.13	-5.13	-5.13	Empirical	Model	Climate-induced shifts in leaf unfolding and frost risk of European trees and shrubs	Bigler, C., & Bugmann, H. 2018. Climate-induced shifts in leaf unfolding and frost risk of European trees and shrubs. Scientific Reports 8: 9865.
47	Populus tremula	None	Native forest	Deciduous	Forest tree	Early	Leaf Unfolding	15	More leaves unfolded, but noot yet at full size. First leaves unfolded	V	Dfb	Zurich, Switzerland	Zurich, Switzlerland	Zugerberg, Switzerland	EU	Local	-5.74	-5.74	-5.74	Empirical	Model	Climate-induced shifts in leaf unfolding and frost risk of European trees and shrubs	Bigler, C., & Bugmann, H. 2018. Climate-induced shifts in leaf unfolding and frost risk of European trees and shrubs. Scientific Reports 8: 9865.
47	Aesculus hippocastanum	None	Native forest	Deciduous	Forest tree	Late	Leaf Unfolding	15	More leaves unfolded, but noot yet at full size. First leaves unfolded	V	Dfb	Zurich, Switzerland	Zurich, Switzlerland	Zugerberg, Switzerland	EU	Local	-7.17	-7.17	-7.17	Empirical	Model	Climate-induced shifts in leaf unfolding and frost risk of European trees and shrubs	Bigler, C., & Bugmann, H. 2018. Climate-induced shifts in leaf unfolding and frost risk of European trees and shrubs. Scientific Reports 8: 9865.
47	Tilia platyphyllos	None	Native forest	Deciduous	Forest tree	Late	Leaf Unfolding	15	More leaves unfolded, but noot yet at full size. First leaves unfolded	V	Dfb	Zurich, Switzerland	Zurich, Switzlerland	Zugerberg, Switzerland	EU	Local	-6.34	-6.34	-6.34	Empirical	Model	Climate-induced shifts in leaf unfolding and frost risk of European trees and shrubs	Bigler, C., & Bugmann, H. 2018. Climate-induced shifts in leaf unfolding and frost risk of European trees and shrubs. Scientific Reports 8: 9865.
47	Sorbus aucuparia	None	Native forest	Deciduous	Forest tree	Early	Leaf Unfolding	15	More leaves unfolded, but noot yet at full size. First leaves unfolded	V	Dfb	Zurich, Switzerland	Zurich, Switzlerland	Zugerberg, Switzerland	EU	Local	-6.96	-6.96	-6.96	Empirical	Model	Climate-induced shifts in leaf unfolding and frost risk of European trees and shrubs	Bigler, C., & Bugmann, H. 2018. Climate-induced shifts in leaf unfolding and frost risk of European trees and shrubs. Scientific Reports 8: 9865.
47	Betula pendula	None	Native forest	Evergreen	Forest tree	Late	Leaf Unfolding	15	More leaves unfolded, but noot yet at full size. First leaves unfolded	V	Dfb	Zurich, Switzerland	Zurich, Switzlerland	Zugerberg, Switzerland	EU	Local	-6.96	-6.96	-6.96	Empirical	Model	Climate-induced shifts in leaf unfolding and frost risk of European trees and shrubs	Bigler, C., & Bugmann, H. 2018. Climate-induced shifts in leaf unfolding and frost risk of European trees and shrubs. Scientific Reports 8: 9865.
47	Tilia cordata	None	Native forest	Evergreen	Forest tree	Late	Leaf Unfolding	15	More leaves unfolded, but noot yet at full size. First leaves unfolded	V	Dfb	Zurich, Switzerland	Zurich, Switzlerland	Zugerberg, Switzerland	EU	Local	-6.12	-6.12	-6.12	Empirical	Model	Climate-induced shifts in leaf unfolding and frost risk of European trees and shrubs	Bigler, C., & Bugmann, H. 2018. Climate-induced shifts in leaf unfolding and frost risk of European trees and shrubs. Scientific Reports 8: 9865.
47	Castanea sativa	None	Native forest	Deciduous	Forest tree	Early	Leaf Unfolding	15	More leaves unfolded, but noot yet at full size. First leaves unfolded	V	Dfb	Zurich, Switzerland	Zurich, Switzlerland	Zugerberg, Switzerland	EU	Local	-5.45	-5.45	-5.45	Empirical	Model	Climate-induced shifts in leaf unfolding and frost risk of European trees and shrubs	Bigler, C., & Bugmann, H. 2018. Climate-induced shifts in leaf unfolding and frost risk of European trees and shrubs. Scientific Reports 8: 9865.
47	Acer pseudoplatanus	None	Native forest	Deciduous	Forest tree	Unclassified	Leaf Unfolding	15	More leaves unfolded, but noot yet at full size. First leaves unfolded	V	Dfb	Zurich, Switzerland	Zurich, Switzlerland	Zugerberg, Switzerland	EU	Local	-6.44	-6.44	-6.44	Empirical	Model	Climate-induced shifts in leaf unfolding and frost risk of European trees and shrubs	Bigler, C., & Bugmann, H. 2018. Climate-induced shifts in leaf unfolding and frost risk of European trees and shrubs. Scientific Reports 8: 9865.
47	Larix decidua	None	Native forest	Deciduous	Forest tree	Unclassified	Leaf Unfolding	15	More leaves unfolded, but noot yet at full size. First leaves unfolded	V	Dfb	Zurich, Switzerland	Zurich, Switzlerland	Zugerberg, Switzerland	EU	Local	-7.17	-7.17	-7.17	Empirical	Model	Climate-induced shifts in leaf unfolding and frost risk of European trees and shrubs	Bigler, C., & Bugmann, H. 2018. Climate-induced shifts in leaf unfolding and frost risk of European trees and shrubs. Scientific Reports 8: 9865.
47	Picea abies	None	Native forest	Deciduous	Forest tree	Late	Leaf Unfolding	15	More leaves unfolded, but noot yet at full size. First leaves unfolded	V	Dfb	Zurich, Switzerland	Zurich, Switzlerland	Zugerberg, Switzerland	EU	Local	-5.13	-5.13	-5.13	Empirical	Model	Climate-induced shifts in leaf unfolding and frost risk of European trees and shrubs	Bigler, C., & Bugmann, H. 2018. Climate-induced shifts in leaf unfolding and frost risk of European trees and shrubs. Scientific Reports 8: 9865.
47	Corylus avellana	None	Native forest	Deciduous	Forest tree	Late	Leaf Unfolding	15	More leaves unfolded, but noot yet at full size. First leaves unfolded	V	Dfb	Zurich, Switzerland	Zurich, Switzlerland	Zugerberg, Switzerland	EU	Local	-7.06	-7.06	-7.06	Empirical	Model	Climate-induced shifts in leaf unfolding and frost risk of European trees and shrubs	Bigler, C., & Bugmann, H. 2018. Climate-induced shifts in leaf unfolding and frost risk of European trees and shrubs. Scientific Reports 8: 9865.
48	Sorbus aucuparia	None	Native forest	Deciduous	Forest tree	Unclassified	leaf unfolding	15	More leaves unfolded, but not yet at full size. First leaves unfolded	V	Dfb	Basel, Switzerland	Basel, Switzerland	Switzerland	EU	Regional	-7.4	-7.4	-7.4	Empirical	Experimental	Convergence of leaf out towards minimum risk of freezing damage in temperate trees	Lenz, A., Hoch, G., Körner, C., & Vitasse, Y. 2015. Convergence of leaf-out towards minimum risk of freezing damage in temperate trees. Functional Ecology 30(9): 1480-1490.
48	Sorbus aucuparia	None	Native forest	Deciduous	Forest tree	Unclassified	Budburst	2	2	V	Dfb	Basel, Switzerland	Basel, Switzerland	Switzerland	EU	Regional	-9	-9	-9	Empirical	Experimental	Convergence of leaf out towards minimum risk of freezing damage in temperate trees	Lenz, A., Hoch, G., Körner, C., & Vitasse, Y. 2015. Convergence of leaf-out towards minimum risk of freezing damage in temperate trees. Functional Ecology 30(9): 1480-1490.
48	Prunus avium	None	Native forest	Deciduous	Forest tree	Late	leaf unfolding	15	More leaves unfolded, but not yet at full size. First leaves unfolded	V	Dfb	Basel, Switzerland	Basel, Switzerland	Switzerland	EU	Regional	-8.5	-8.5	-8.5	Empirical	Experimental	Convergence of leaf out towards minimum risk of freezing damage in temperate trees	Lenz, A., Hoch, G., Körner, C., & Vitasse, Y. 2015. Convergence of leaf-out towards minimum risk of freezing damage in temperate trees. Functional Ecology 30(9): 1480-1490.
48	Tilia platyphyllos	None	Native forest	Deciduous	Fruit tree	Unclassified	leaf unfolding	15	More leaves unfolded, but not yet at full size. First leaves unfolded	V	Dfb	Basel, Switzerland	Basel, Switzerland	Switzerland	EU	Regional	-7.4	-7.4	-7.4	Empirical	Experimental	Convergence of leaf out towards minimum risk of freezing damage in temperate trees	Lenz, A., Hoch, G., Körner, C., & Vitasse, Y. 2015. Convergence of leaf-out towards minimum risk of freezing damage in temperate trees. Functional Ecology 30(9): 1480-1490.
48	Acer pseudoplatanus	None	Native forest	Deciduous	Forest tree	Unclassified	leaf unfolding	15	More leaves unfolded, but not yet at full size. First leaves unfolded	V	Dfb	Basel, Switzerland	Basel, Switzerland	Switzerland	EU	Regional	-6.7	-6.7	-6.7	Empirical	Experimental	Convergence of leaf out towards minimum risk of freezing damage in temperate trees	Lenz, A., Hoch, G., Körner, C., & Vitasse, Y. 2015. Convergence of leaf-out towards minimum risk of freezing damage in temperate trees. Functional Ecology 30(9): 1480-1490.
48	Fagus sylvatica	None	Native forest	Deciduous	Forest tree	Late	leaf unfolding	15	More leaves unfolded, but not yet at full size. First leaves unfolded	V	Dfb	Basel, Switzerland	Basel, Switzerland	Switzerland	EU	Regional	-4.8	-4.8	-4.8	Empirical	Experimental	Convergence of leaf out towards minimum risk of freezing damage in temperate trees	Lenz, A., Hoch, G., Körner, C., & Vitasse, Y. 2015. Convergence of leaf-out towards minimum risk of freezing damage in temperate trees. Functional Ecology 30(9): 1480-1490.
49	Rhododendron ferrugineum	None	Native forest	Deciduous	Forest tree	Early	leaf unfolding	15	More leaves unfolded, but not yet at full size. First leaves unfolded	V	Dfb	Innsbruck, Austria	Innsbruck, Austria	Innsbruck, Austria	EU	Local	-3.6	-3.6	-3.6	Empirical	Experimental	Frost resistance and ice nucleation in leaves of five woody timberline species measured in situ during shoot expansion	Taschler, D., Beikircher, B., & Neuner, G. 2004. Frost resistance and ice nucleation in leaves of five woody timberline species measureed in situ during shoot expansion. Tree Physiology 24(3): 331-337.
49	Larix decidua	None	Native forest	Evergreen	Forest tree	Late	leaf unfolding	15	More leaves unfolded, but not yet at full size. First leaves unfolded	V	Dfb	Innsbruck, Austria	Innsbruck, Austria	Innsbruck, Austria	EU	Local	-6.4	-6.4	-6.4	Empirical	Experimental	Frost resistance and ice nucleation in leaves of five woody timberline species measured in situ during shoot expansion	Taschler, D., Beikircher, B., & Neuner, G. 2004. Frost resistance and ice nucleation in leaves of five woody timberline species measureed in situ during shoot expansion. Tree Physiology 24(3): 331-337.
49	Picea abies	None	Native forest	Evergreen	Forest tree	Late	leaf unfolding	15	More leaves unfolded, but not yet at full size. First leaves unfolded	V	Dfb	Innsbruck, Austria	Innsbruck, Austria	Innsbruck, Austria	EU	Local	-4.8	-4.8	-4.8	Empirical	Experimental	Frost resistance and ice nucleation in leaves of five woody timberline species measured in situ during shoot expansion	Taschler, D., Beikircher, B., & Neuner, G. 2004. Frost resistance and ice nucleation in leaves of five woody timberline species measureed in situ during shoot expansion. Tree Physiology 24(3): 331-337.
49	Pinus cembra	None	Native forest	Evergreen	Forest tree	Late	leaf unfolding	15	More leaves unfolded, but not yet at full size. First leaves unfolded	V	Dfb	Innsbruck, Austria	Innsbruck, Austria	Innsbruck, Austria	EU	Local	-4.1	-4.1	-4.1	Empirical	Experimental	Frost resistance and ice nucleation in leaves of five woody timberline species measured in situ during shoot expansion	Taschler, D., Beikircher, B., & Neuner, G. 2004. Frost resistance and ice nucleation in leaves of five woody timberline species measureed in situ during shoot expansion. Tree Physiology 24(3): 331-337.
49	Picea abies	None	Native forest	Evergreen	Forest tree	Late	Resting bud	0	Dormancy: buds closed and covered by scales	V	Dfb	Innsbruck, Austria	Innsbruck, Austria	Innsbruck, Austria	EU	Local	-13.4	-13.4	-13.4	Empirical	Experimental	Frost resistance and ice nucleation in leaves of five woody timberline species measured in situ during shoot expansion	Taschler, D., Beikircher, B., & Neuner, G. 2004. Frost resistance and ice nucleation in leaves of five woody timberline species measureed in situ during shoot expansion. Tree Physiology 24(3): 331-337.
49	Picea abies	None	Native forest	Evergreen	Forest tree	Late	Bud swelling	1	Beginning of bud swelling	V	Dfb	Innsbruck, Austria	Innsbruck, Austria	Innsbruck, Austria	EU	Local	-12	-12	-12	Empirical	Experimental	Frost resistance and ice nucleation in leaves of five woody timberline species measured in situ during shoot expansion	Taschler, D., Beikircher, B., & Neuner, G. 2004. Frost resistance and ice nucleation in leaves of five woody timberline species measureed in situ during shoot expansion. Tree Physiology 24(3): 331-337.
49	Picea abies	None	Native forest	Evergreen	Forest tree	Late	Bud breaking	7	Beginning of sprouting or bud breaking; shoot emergence	V	Dfb	Innsbruck, Austria	Innsbruck, Austria	Innsbruck, Austria	EU	Local	-7.3	-7.3	-7.3	Empirical	Experimental	Frost resistance and ice nucleation in leaves of five woody timberline species measured in situ during shoot expansion	Taschler, D., Beikircher, B., & Neuner, G. 2004. Frost resistance and ice nucleation in leaves of five woody timberline species measureed in situ during shoot expansion. Tree Physiology 24(3): 331-337.
49	Picea abies	None	Native forest	Evergreen	Forest tree	Late	Leaf expansion	10	Needle elongation	V	Dfb	Innsbruck, Austria	Innsbruck, Austria	Innsbruck, Austria	EU	Local	-5.6	-5.6	-5.6	Empirical	Experimental	Frost resistance and ice nucleation in leaves of five woody timberline species measured in situ during shoot expansion	Taschler, D., Beikircher, B., & Neuner, G. 2004. Frost resistance and ice nucleation in leaves of five woody timberline species measureed in situ during shoot expansion. Tree Physiology 24(3): 331-337.
49	Picea abies	None	Native forest	Evergreen	Forest tree	Late	Resting bud	0	Dormancy: buds closed and covered by scales	V	Dfb	Innsbruck, Austria	Innsbruck, Austria	Innsbruck, Austria	EU	Local	-13.6	-13.6	-13.6	Empirical	Experimental	Frost resistance and ice nucleation in leaves of five woody timberline species measured in situ during shoot expansion	Taschler, D., Beikircher, B., & Neuner, G. 2004. Frost resistance and ice nucleation in leaves of five woody timberline species measureed in situ during shoot expansion. Tree Physiology 24(3): 331-337.
49	Picea abies	None	Native forest	Evergreen	Forest tree	Late	Bud swelling	1	Beginning of bud swelling	V	Dfb	Innsbruck, Austria	Innsbruck, Austria	Innsbruck, Austria	EU	Local	-12	-12	-12	Empirical	Experimental	Frost resistance and ice nucleation in leaves of five woody timberline species measured in situ during shoot expansion	Taschler, D., Beikircher, B., & Neuner, G. 2004. Frost resistance and ice nucleation in leaves of five woody timberline species measureed in situ during shoot expansion. Tree Physiology 24(3): 331-337.
49	Picea abies	None	Native forest	Evergreen	Forest tree	Unclassified	Bud breaking	7	Beginning of sprouting or bud breaking; shoot emergence	V	Dfb	Innsbruck, Austria	Innsbruck, Austria	Innsbruck, Austria	EU	Local	-8.2	-8.2	-8.2	Empirical	Experimental	Frost resistance and ice nucleation in leaves of five woody timberline species measured in situ during shoot expansion	Taschler, D., Beikircher, B., & Neuner, G. 2004. Frost resistance and ice nucleation in leaves of five woody timberline species measureed in situ during shoot expansion. Tree Physiology 24(3): 331-337.
49	Picea abies	None	Native forest	Evergreen	Shrub	Unclassified	Leaf expansion	10	Needle elongation	V	Dfb	Innsbruck, Austria	Innsbruck, Austria	Innsbruck, Austria	EU	Local	-4.9	-4.9	-4.9	Empirical	Experimental	Frost resistance and ice nucleation in leaves of five woody timberline species measured in situ during shoot expansion	Taschler, D., Beikircher, B., & Neuner, G. 2004. Frost resistance and ice nucleation in leaves of five woody timberline species measureed in situ during shoot expansion. Tree Physiology 24(3): 331-337.
50	Triticum aestivum	Several	Row crop	Annual	Non_woody	Unclassified	Anthesis	65	Full flowering: 50% of anthers mature	R	Cfa	Manhattan, KS, US	Manhattan, KS, US	Kansas	AN	Regional	-3.3	-3.3	-3.3	Empirical	Observational	Grain production of winter wheat after spring freeze injury	Paulsen, G. M., & Heyne, E. G. 1983. Grain production of winter wheat after spring freeze injury. Agronomy Journal 75(4): 705-707.
51	Hordeum vulgare	Atrada, Finland	Row crop	Annual	Non_woody	Unclassified	Heading	55	Middle of heading: half of inflorescence emerged	R	Csa	Davis, CA, US	Davis, CA, US	Davis, CA, US	AN	Local	-2.22	3.33	0.555	Empirical	Observational	Frost injury to cereals in the heading stage	Suneson, C. A. 1941. Frost injury to cereals in the heading stage. Agronomy Journal 33(9): 829-834.
51	Triticum aestivum	Ramona, Pusa No. 4	Row crop	Annual	Non_woody	Unclassified	Heading	55	Middle of heading: half of inflorescence emerged	R	Csa	Davis, CA, US	Davis, CA, US	Davis, CA, US	AN	Local	-2.22	3.33	0.555	Empirical	Observational	Frost injury to cereals in the heading stage	Suneson, C. A. 1941. Frost injury to cereals in the heading stage. Agronomy Journal 33(9): 829-834.
52	Abutilon theophrasti	None	Row crop	Annual	Non_woody	Unclassified	Germination	9	9	V	NA	NA	NA	NA	UNK	NA	-0.5	-0.5	-0.5	Empirical	Experimental	Agrometeorology. Vol. 1	Ventskevich, G. Z., and A. I. Rudenko. Agrometeorology. Vol. 1. Israel Program for Scientific Translations, 1961.
52	Arachis hypogaea	None	Row crop	Annual	Non_woody	Unclassified	Germination	9	9	V	NA	NA	NA	NA	UNK	NA	-0.5	-0.5	-0.5	Empirical	Experimental	Agrometeorology. Vol. 1	Ventskevich, G. Z., and A. I. Rudenko. Agrometeorology. Vol. 1. Israel Program for Scientific Translations, 1961.
52	Avena sativa	None	Row crop	Annual	Non_woody	Unclassified	Germination	9	9	V	NA	NA	NA	NA	UNK	NA	-8	-8	-8	Empirical	Experimental	Agrometeorology. Vol. 1	Ventskevich, G. Z., and A. I. Rudenko. Agrometeorology. Vol. 1. Israel Program for Scientific Translations, 1961.
52	Beta vulgaris subsp. vulgaris	None	Row crop	Biennial	Non_woody	Unclassified	Germination	9	9	V	NA	NA	NA	NA	UNK	NA	-6	-6	-6	Empirical	Experimental	Agrometeorology. Vol. 1	Ventskevich, G. Z., and A. I. Rudenko. Agrometeorology. Vol. 1. Israel Program for Scientific Translations, 1961.
52	Beta vulgaris var. crassa	None	Row crop	Biennial	Non_woody	Unclassified	Germination	9	9	V	NA	NA	NA	NA	UNK	NA	-6	-6	-6	Empirical	Experimental	Agrometeorology. Vol. 1	Ventskevich, G. Z., and A. I. Rudenko. Agrometeorology. Vol. 1. Israel Program for Scientific Translations, 1961.
52	Brassica oleracea var. capitata	None	Row crop	Biennial	Non_woody	Unclassified	Germination	9	9	V	NA	NA	NA	NA	UNK	NA	-5	-5	-5	Empirical	Experimental	Agrometeorology. Vol. 1	Ventskevich, G. Z., and A. I. Rudenko. Agrometeorology. Vol. 1. Israel Program for Scientific Translations, 1961.
52	Brassica rapa subsp. rapa	None	Row crop	Annual	Non_woody	Unclassified	Germination	9	9	V	NA	NA	NA	NA	UNK	NA	-6	-6	-6	Empirical	Experimental	Agrometeorology. Vol. 1	Ventskevich, G. Z., and A. I. Rudenko. Agrometeorology. Vol. 1. Israel Program for Scientific Translations, 1961.
52	Cannabis sativa	None	Row crop	Annual	Non_woody	Unclassified	Germination	9	9	V	NA	NA	NA	NA	UNK	NA	-5	-5	-5	Empirical	Experimental	Agrometeorology. Vol. 1	Ventskevich, G. Z., and A. I. Rudenko. Agrometeorology. Vol. 1. Israel Program for Scientific Translations, 1961.
52	Carthamus tinctorius	None	Row crop	Annual	Non_woody	Unclassified	Germination	9	9	V	NA	NA	NA	NA	UNK	NA	-6	-6	-6	Empirical	Experimental	Agrometeorology. Vol. 1	Ventskevich, G. Z., and A. I. Rudenko. Agrometeorology. Vol. 1. Israel Program for Scientific Translations, 1961.
52	Coriandrum sativum	None	Row crop	Annual	Non_woody	Unclassified	Germination	9	9	V	NA	NA	NA	NA	UNK	NA	-8	-8	-8	Empirical	Experimental	Agrometeorology. Vol. 1	Ventskevich, G. Z., and A. I. Rudenko. Agrometeorology. Vol. 1. Israel Program for Scientific Translations, 1961.
52	Cucumis melo	None	Row crop	Annual	Non_woody	Unclassified	Germination	9	9	V	NA	NA	NA	NA	UNK	NA	-0.5	-0.5	-0.5	Empirical	Experimental	Agrometeorology. Vol. 1	Ventskevich, G. Z., and A. I. Rudenko. Agrometeorology. Vol. 1. Israel Program for Scientific Translations, 1961.
52	Cucumis sativus	None	Row crop	Annual	Non_woody	Unclassified	Germination	9	9	V	NA	NA	NA	NA	UNK	NA	-0.5	-0.5	-0.5	Empirical	Experimental	Agrometeorology. Vol. 1	Ventskevich, G. Z., and A. I. Rudenko. Agrometeorology. Vol. 1. Israel Program for Scientific Translations, 1961.
52	Daucus carota subsp. sativus	None	Row crop	Biennial	Non_woody	Unclassified	Germination	9	9	V	NA	NA	NA	NA	UNK	NA	-6	-6	-6	Empirical	Experimental	Agrometeorology. Vol. 1	Ventskevich, G. Z., and A. I. Rudenko. Agrometeorology. Vol. 1. Israel Program for Scientific Translations, 1961.
52	Fagopyrum esculentum	None	Row crop	Annual	Non_woody	Unclassified	Germination	9	9	V	NA	NA	NA	NA	UNK	NA	-1	-1	-1	Empirical	Experimental	Agrometeorology. Vol. 1	Ventskevich, G. Z., and A. I. Rudenko. Agrometeorology. Vol. 1. Israel Program for Scientific Translations, 1961.
52	Glycine max	None	Row crop	Annual	Non_woody	Unclassified	Germination	9	9	V	NA	NA	NA	NA	UNK	NA	-3	-3	-3	Empirical	Experimental	Agrometeorology. Vol. 1	Ventskevich, G. Z., and A. I. Rudenko. Agrometeorology. Vol. 1. Israel Program for Scientific Translations, 1961.
52	Gossypium spp.	None	Row crop	Annual	Non_woody	Unclassified	Germination	9	9	V	NA	NA	NA	NA	UNK	NA	-1	-1	-1	Empirical	Experimental	Agrometeorology. Vol. 1	Ventskevich, G. Z., and A. I. Rudenko. Agrometeorology. Vol. 1. Israel Program for Scientific Translations, 1961.
52	Helianthus annuus	None	Row crop	Annual	Non_woody	Unclassified	Germination	9	9	V	NA	NA	NA	NA	UNK	NA	-5	-5	-5	Empirical	Experimental	Agrometeorology. Vol. 1	Ventskevich, G. Z., and A. I. Rudenko. Agrometeorology. Vol. 1. Israel Program for Scientific Translations, 1961.
52	Hordeum vulgare	None	Row crop	Annual	Non_woody	Unclassified	Germination	9	9	V	NA	NA	NA	NA	UNK	NA	-7	-7	-7	Empirical	Experimental	Agrometeorology. Vol. 1	Ventskevich, G. Z., and A. I. Rudenko. Agrometeorology. Vol. 1. Israel Program for Scientific Translations, 1961.
52	Lathyrus pratensis	None	Row crop	Perennial	Non_woody	Unclassified	Germination	9	9	V	NA	NA	NA	NA	UNK	NA	-7	-7	-7	Empirical	Experimental	Agrometeorology. Vol. 1	Ventskevich, G. Z., and A. I. Rudenko. Agrometeorology. Vol. 1. Israel Program for Scientific Translations, 1961.
52	Lens culinaris	None	Row crop	Annual	Non_woody	Unclassified	Germination	9	9	V	NA	NA	NA	NA	UNK	NA	-7	-7	-7	Empirical	Experimental	Agrometeorology. Vol. 1	Ventskevich, G. Z., and A. I. Rudenko. Agrometeorology. Vol. 1. Israel Program for Scientific Translations, 1961.
52	Linum usitatissimum	None	Row crop	Annual	Non_woody	Unclassified	Germination	9	9	V	NA	NA	NA	NA	UNK	NA	-5	-5	-5	Empirical	Experimental	Agrometeorology. Vol. 1	Ventskevich, G. Z., and A. I. Rudenko. Agrometeorology. Vol. 1. Israel Program for Scientific Translations, 1961.
52	Lupinus luteus	None	Row crop	Perennial	Non_woody	Unclassified	Germination	9	9	V	NA	NA	NA	NA	UNK	NA	-4	-4	-4	Empirical	Experimental	Agrometeorology. Vol. 1	Ventskevich, G. Z., and A. I. Rudenko. Agrometeorology. Vol. 1. Israel Program for Scientific Translations, 1961.
52	Lupinus spp.	None	Row crop	Annual	Non_woody	Unclassified	Germination	9	9	V	NA	NA	NA	NA	UNK	NA	-6	-6	-6	Empirical	Experimental	Agrometeorology. Vol. 1	Ventskevich, G. Z., and A. I. Rudenko. Agrometeorology. Vol. 1. Israel Program for Scientific Translations, 1961.
52	Nicotiana rustica	None	Row crop	Annual	Non_woody	Unclassified	Germination	9	9	V	NA	NA	NA	NA	UNK	NA	-2	-2	-2	Empirical	Experimental	Agrometeorology. Vol. 1	Ventskevich, G. Z., and A. I. Rudenko. Agrometeorology. Vol. 1. Israel Program for Scientific Translations, 1961.
52	Nicotiana tabacum	None	Row crop	Annual	Non_woody	Unclassified	Germination	9	9	V	NA	NA	NA	NA	UNK	NA	0	0	0	Empirical	Experimental	Agrometeorology. Vol. 1	Ventskevich, G. Z., and A. I. Rudenko. Agrometeorology. Vol. 1. Israel Program for Scientific Translations, 1961.
52	Oryza sativa	None	Row crop	Annual	Non_woody	Unclassified	Germination	9	9	V	NA	NA	NA	NA	UNK	NA	-0.5	-0.5	-0.5	Empirical	Experimental	Agrometeorology. Vol. 1	Ventskevich, G. Z., and A. I. Rudenko. Agrometeorology. Vol. 1. Israel Program for Scientific Translations, 1961.
52	Panicum miliaceum or Eleusine coracana (varies)	None	Row crop	Annual	Non_woody	Unclassified	Germination	9	9	V	NA	NA	NA	NA	UNK	NA	-2	-2	-2	Empirical	Experimental	Agrometeorology. Vol. 1	Ventskevich, G. Z., and A. I. Rudenko. Agrometeorology. Vol. 1. Israel Program for Scientific Translations, 1961.
52	Papaver somniferum	None	Row crop	Annual	Non_woody	Unclassified	Germination	9	9	V	NA	NA	NA	NA	UNK	NA	-7	-7	-7	Empirical	Experimental	Agrometeorology. Vol. 1	Ventskevich, G. Z., and A. I. Rudenko. Agrometeorology. Vol. 1. Israel Program for Scientific Translations, 1961.
52	Phaseolus vulgaris	None	Row crop	Annual	Non_woody	Unclassified	Germination	9	9	V	NA	NA	NA	NA	UNK	NA	-5	-5	-5	Empirical	Experimental	Agrometeorology. Vol. 1	Ventskevich, G. Z., and A. I. Rudenko. Agrometeorology. Vol. 1. Israel Program for Scientific Translations, 1961.
52	Pisum sativum	None	Row crop	Annual	Non_woody	Unclassified	Germination	9	9	V	NA	NA	NA	NA	UNK	NA	-7	-7	-7	Empirical	Experimental	Agrometeorology. Vol. 1	Ventskevich, G. Z., and A. I. Rudenko. Agrometeorology. Vol. 1. Israel Program for Scientific Translations, 1961.
52	Ricinus communis	None	Row crop	Perennial	Non_woody	Unclassified	Germination	9	9	V	NA	NA	NA	NA	UNK	NA	-1	-1	-1	Empirical	Experimental	Agrometeorology. Vol. 1	Ventskevich, G. Z., and A. I. Rudenko. Agrometeorology. Vol. 1. Israel Program for Scientific Translations, 1961.
52	Sesamum indicum	None	Row crop	Annual	Non_woody	Unclassified	Germination	9	9	V	NA	NA	NA	NA	UNK	NA	-0.5	-0.5	-0.5	Empirical	Experimental	Agrometeorology. Vol. 1	Ventskevich, G. Z., and A. I. Rudenko. Agrometeorology. Vol. 1. Israel Program for Scientific Translations, 1961.
52	Setaria italica	None	Row crop	Annual	Non_woody	Unclassified	Germination	9	9	V	NA	NA	NA	NA	UNK	NA	-3	-3	-3	Empirical	Experimental	Agrometeorology. Vol. 1	Ventskevich, G. Z., and A. I. Rudenko. Agrometeorology. Vol. 1. Israel Program for Scientific Translations, 1961.
52	Sinapis alba	None	Row crop	Annual	Non_woody	Unclassified	Germination	9	9	V	NA	NA	NA	NA	UNK	NA	-6	-6	-6	Empirical	Experimental	Agrometeorology. Vol. 1	Ventskevich, G. Z., and A. I. Rudenko. Agrometeorology. Vol. 1. Israel Program for Scientific Translations, 1961.
52	Solanum lycopersicum	None	Row crop	Annual	Non_woody	Unclassified	Germination	9	9	V	NA	NA	NA	NA	UNK	NA	0	0	0	Empirical	Experimental	Agrometeorology. Vol. 1	Ventskevich, G. Z., and A. I. Rudenko. Agrometeorology. Vol. 1. Israel Program for Scientific Translations, 1961.
52	Solanum tuberosum	None	Row crop	Perennial	Non_woody	Unclassified	Germination	9	9	V	NA	NA	NA	NA	UNK	NA	-2	-2	-2	Empirical	Experimental	Agrometeorology. Vol. 1	Ventskevich, G. Z., and A. I. Rudenko. Agrometeorology. Vol. 1. Israel Program for Scientific Translations, 1961.
52	Sorghum × drummondii	None	Row crop	Annual	Non_woody	Unclassified	Germination	9	9	V	NA	NA	NA	NA	UNK	NA	-2	-2	-2	Empirical	Experimental	Agrometeorology. Vol. 1	Ventskevich, G. Z., and A. I. Rudenko. Agrometeorology. Vol. 1. Israel Program for Scientific Translations, 1961.
52	Sorghum bicolor	None	Row crop	Annual	Non_woody	Unclassified	Germination	9	9	V	NA	NA	NA	NA	UNK	NA	-2	-2	-2	Empirical	Experimental	Agrometeorology. Vol. 1	Ventskevich, G. Z., and A. I. Rudenko. Agrometeorology. Vol. 1. Israel Program for Scientific Translations, 1961.
52	Taraxacum kok-saghyz	None	Row crop	Perennial	Non_woody	Unclassified	Germination	9	9	V	NA	NA	NA	NA	UNK	NA	-8	-8	-8	Empirical	Experimental	Agrometeorology. Vol. 1	Ventskevich, G. Z., and A. I. Rudenko. Agrometeorology. Vol. 1. Israel Program for Scientific Translations, 1961.
52	Triticum aestivum	None	Row crop	Annual	Non_woody	Unclassified	Germination	9	9	V	NA	NA	NA	NA	UNK	NA	-9	-9	-9	Empirical	Experimental	Agrometeorology. Vol. 1	Ventskevich, G. Z., and A. I. Rudenko. Agrometeorology. Vol. 1. Israel Program for Scientific Translations, 1961.
52	Vicia sativa	None	Row crop	Annual	Non_woody	Unclassified	Germination	9	9	V	NA	NA	NA	NA	UNK	NA	-6	-6	-6	Empirical	Experimental	Agrometeorology. Vol. 1	Ventskevich, G. Z., and A. I. Rudenko. Agrometeorology. Vol. 1. Israel Program for Scientific Translations, 1961.
52	Zea mays	None	Row crop	Annual	Non_woody	Unclassified	Germination	9	9	V	NA	NA	NA	NA	UNK	NA	-2	-2	-2	Empirical	Experimental	Agrometeorology. Vol. 1	Ventskevich, G. Z., and A. I. Rudenko. Agrometeorology. Vol. 1. Israel Program for Scientific Translations, 1961.
53	Acer pseudoplatanus	None	Native forest	Deciduous	Forest tree	Unclassified	Budburst	2	2	V	Dfb	Basel, Switzerland	Basel, Switzerland	Switzerland	EU	Regional	-6.7	-6.7	-6.7	Empirical	Experimental	Earlier leaf-out rather than difference in freezing resistance puts juvenile trees at greater risk of damage than adult trees	Vitasse, Y., Lenz, A., Hoch, G. and Körner, C. (2014), Earlier leaf-out rather than difference in freezing resistance puts juvenile trees at greater risk of damage than adult trees. J Ecol, 102: 981-988. https://doi.org/10.1111/1365-2745.12251
53	Carpinus betulus	None	Native forest	Deciduous	Forest tree	Unclassified	Budburst	2	2	V	Dfb	Basel, Switzerland	Basel, Switzerland	Switzerland	EU	Regional	-7.2	-7.2	-7.2	Empirical	Experimental	Earlier leaf-out rather than difference in freezing resistance puts juvenile trees at greater risk of damage than adult trees	Vitasse, Y., Lenz, A., Hoch, G. and Körner, C. (2014), Earlier leaf-out rather than difference in freezing resistance puts juvenile trees at greater risk of damage than adult trees. J Ecol, 102: 981-988. https://doi.org/10.1111/1365-2745.12251
53	Fagus sylvatica	None	Native forest	Deciduous	Forest tree	Late	Budburst	2	2	V	Dfb	Basel, Switzerland	Basel, Switzerland	Switzerland	EU	Regional	-6.8	-6.8	-6.8	Empirical	Experimental	Earlier leaf-out rather than difference in freezing resistance puts juvenile trees at greater risk of damage than adult trees	Vitasse, Y., Lenz, A., Hoch, G. and Körner, C. (2014), Earlier leaf-out rather than difference in freezing resistance puts juvenile trees at greater risk of damage than adult trees. J Ecol, 102: 981-988. https://doi.org/10.1111/1365-2745.12251
53	Fraxinus excelsior	None	Native forest	Deciduous	Forest tree	Late	Budburst	2	2	V	Dfb	Basel, Switzerland	Basel, Switzerland	Switzerland	EU	Regional	-3.5	-3.5	-3.5	Empirical	Experimental	Earlier leaf-out rather than difference in freezing resistance puts juvenile trees at greater risk of damage than adult trees	Vitasse, Y., Lenz, A., Hoch, G. and Körner, C. (2014), Earlier leaf-out rather than difference in freezing resistance puts juvenile trees at greater risk of damage than adult trees. J Ecol, 102: 981-988. https://doi.org/10.1111/1365-2745.12251
53	Prunus avium	None	Native forest	Deciduous	Forest tree	Early	Budburst	2	2	V	Dfb	Basel, Switzerland	Basel, Switzerland	Switzerland	EU	Regional	-8.3	-8.3	-8.3	Empirical	Experimental	Earlier leaf-out rather than difference in freezing resistance puts juvenile trees at greater risk of damage than adult trees	Vitasse, Y., Lenz, A., Hoch, G. and Körner, C. (2014), Earlier leaf-out rather than difference in freezing resistance puts juvenile trees at greater risk of damage than adult trees. J Ecol, 102: 981-988. https://doi.org/10.1111/1365-2745.12251
53	Quercus petraea	None	Native forest	Deciduous	Forest tree	Late	Budburst	2	2	V	Dfb	Basel, Switzerland	Basel, Switzerland	Switzerland	EU	Regional	-4.3	-4.3	-4.3	Empirical	Experimental	Earlier leaf-out rather than difference in freezing resistance puts juvenile trees at greater risk of damage than adult trees	Vitasse, Y., Lenz, A., Hoch, G. and Körner, C. (2014), Earlier leaf-out rather than difference in freezing resistance puts juvenile trees at greater risk of damage than adult trees. J Ecol, 102: 981-988. https://doi.org/10.1111/1365-2745.12251
53	Tilia platyphyllos	None	Native forest	Deciduous	Forest tree	Late	Budburst	2	2	V	Dfb	Basel, Switzerland	Basel, Switzerland	Switzerland	EU	Regional	-7.1	-7.1	-7.1	Empirical	Experimental	Earlier leaf-out rather than difference in freezing resistance puts juvenile trees at greater risk of damage than adult trees	Vitasse, Y., Lenz, A., Hoch, G. and Körner, C. (2014), Earlier leaf-out rather than difference in freezing resistance puts juvenile trees at greater risk of damage than adult trees. J Ecol, 102: 981-988. https://doi.org/10.1111/1365-2745.12251
